# Supplementary material for: BASiCS: Bayesian Analysis of Single-Cell Sequencing Data
Source: PLoS Comput Biol. 2015 Jun 24;11(6):e1004333. doi: 10.1371/journal.pcbi.1004333 (PMC4480965; doi:10.1371/journal.pcbi.1004333)
Supplement: S1 Data — (ZIP) [file pcbi.1004333.s009.zip]

Archive with 18 entries (15 files):
- AnalysisMouseESC/
- AnalysisMouseESC/.DS_Store
- __MACOSX/
- __MACOSX/AnalysisMouseESC/
- __MACOSX/AnalysisMouseESC/._.DS_Store
- AnalysisMouseESC/187_3lanes_CA.txt
- __MACOSX/AnalysisMouseESC/._187_3lanes_CA.txt
- AnalysisMouseESC/BASiCS_AnalysisMouseESC.html
- __MACOSX/AnalysisMouseESC/._BASiCS_AnalysisMouseESC.html
- AnalysisMouseESC/BASiCS_AnalysisMouseESC.Rmd
- __MACOSX/AnalysisMouseESC/._BASiCS_AnalysisMouseESC.Rmd
- AnalysisMouseESC/GSE46980_CombinedMoleculeCounts.tab
- __MACOSX/AnalysisMouseESC/._GSE46980_CombinedMoleculeCounts.tab
- AnalysisMouseESC/nmeth.2772-S2.xlsx
- __MACOSX/AnalysisMouseESC/._nmeth.2772-S2.xlsx
- AnalysisMouseESC/SilverBulletCTRLConc.txt
- __MACOSX/AnalysisMouseESC/._SilverBulletCTRLConc.txt
- __MACOSX/._AnalysisMouseESC
