# Supplementary material for: BASiCS: Bayesian Analysis of Single-Cell Sequencing Data
Source: PLoS Comput Biol. 2015 Jun 24;11(6):e1004333. doi: 10.1371/journal.pcbi.1004333 (PMC4480965; doi:10.1371/journal.pcbi.1004333)
Supplement: S1 Data — (ZIP) [file pcbi.1004333.s009.zip › AnalysisMouseESC/187_3lanes_CA.txt]

Sample	Barcode	Well	Cytosolic	Genes	Spikes	GoodCell	DeadStain	Area	Diameter
187ds	ATTAGACG	A01	0.791509089	2355	5019	0	0	65.69875	9.146051
187ds	ACGAGTCT	B01	0.920939658	5862	5545	1	0	90.94313	10.76069
187ds	TGACGTGC	C01	0.92119871	6102	6324	1	0	129.0738	12.81959
187ds	GTCGTTGA	D01	0.916345037	6339	5971	1	0	119.99	12.36026
187ds	CGCTAAAT	E01	0.831878521	3600	5669	0	0	73.72625	9.688714
187ds	GTCTGTAT	F01	0.841587822	2941	5696	0	1	65.065	9.101831
187ds	CCTACGCA	G01	0.80179793	2659	5253	0	0	38.34188	6.987016
187ds	GAGCTCCA	H01	0.809187366	3791	5544	0	0	77.74	9.948952
187ds	GGTATTCA	A02	0.837085231	3447	4705	0	0	89.25313	10.66023
187ds	GTGTGAGA	B02	0.850594399	2732	4990	0	0	51.43938	8.092876
187ds	TACCAGTA	C02	0.913001801	5721	5942	1	0	79.11313	10.03643
187ds	CCTATCGT	D02	0.863339409	4126	5518	1	0	130.7638	12.90324
187ds	TCGACATC	E02	0.926795048	4482	5980	1	0	90.94313	10.76069
187ds	ACCCGTAA	F02	0.833870513	3925	4999	0	0	90.8375	10.75444
187ds	ATGCTGTG	G02	0.816391195	3919	5683	0	0	38.34188	6.987016
187ds	TGTCAAAG	H02	0.756758189	2615	5219	0	0	64.00875	9.02765
187ds	CTTGAAGG	A03	0.924151875	5251	5585	1	0	93.05563	10.88495
187ds	CAGGACTC	B03	0.851472879	2692	4695	0	0	43.30625	7.425579
187ds	TCAGTGTG	C03	0.86259935	11103	35702	0	1	76.4725	9.867513
187ds	CCTGTAAC	D03	0.81577887	2117	4377	0	0	51.43938	8.092876
187ds	AAAGGTCC	E03	0.805392835	3464	5644	0	0	53.6575	8.265522
187ds	GAACGGAA	F03	0.755698887	2798	4988	0	0	75.09938	9.778522
187ds	CAAACAGT	G03	0.75092068	2617	5397	0	0	81.75375	10.20255
187ds	AGCCACTT	H03	0.871375219	12249	54585	0	0	75.31063	9.792266
187ds	TTGTACAG	A04	0.928903097	5854	5910	1	0	105.3081	11.5794
187ds	ACTTTGCG	B04	0.882250092	4101	4870	1	1	75.6275	9.812845
187ds	TCATGCAC	C04	0.748015526	3265	4821	0	0	59.67813	8.716912
187ds	CTAATGAC	D04	0.792757071	1874	3810	0	0	57.24875	8.537644
187ds	AAGGAGCT	E04	0.779149225	2730	4990	0	1	80.16938	10.10321
187ds	TCGGGTGA	F04	0.825142547	3386	5988	0	0	74.25438	9.723354
187ds	GTGGCAAC	G04	0.924438064	5742	6478	1	0	111.7513	11.92837
187ds	TTGGTACA	H04	0.925110769	5691	6449	1	0	116.3988	12.17389
187ds	ACCTCGTT	A05	0.91856261	5846	5353	1	0	121.0463	12.41454
187ds	TGGTGGCT	B05	0.937397751	6861	6494	1	0	140.4813	13.37409
187ds	TGATTACC	C05	0.763148409	3213	5383	0	0	61.79063	8.869852
187ds	TGGACTGG	D05	0.936022758	6564	6651	1	0	101.8225	11.38615
187ds	GCTGAGGT	E05	0.822695233	3494	5546	0	0	78.69063	10.0096
187ds	AGTCCACC	F05	0.91259187	5631	6028	1	1	124.1094	12.57064
187ds	GGTTTGTC	G05	0.903406689	5348	6457	1	0	89.25313	10.66023
187ds	CGGAGTTA	H05	0.931465394	6783	7405	1	0	116.8213	12.19596
187ds	CACGGTGT	A06	0.904647283	5577	5974	1	0	101.7169	11.38024
187ds	CGTTCTAC	B06	0.927316105	6330	5771	1	0	104.8856	11.55615
187ds	GTCAATCC	C06	0.876351759	5759	5825	1	0	90.62625	10.74192
187ds	GGATACGT	D06	0.872198178	5287	5946	1	0	119.145	12.31666
187ds	TTTCCGAA	E06	0.885229519	3224	5637	0	0	52.60125	8.183764
187ds	ACACAACT	F06	0.76314423	2034	4648	0	0	58.41063	8.623846
187ds	ATGTGCTT	G06	0.80686979	3098	5325	0	0	57.77688	8.576934
187ds	AATGACAG	H06	0.909146976	6091	6858	1	0	117.1381	12.21249
187ds	TATAGGAC	A07	0.946034004	6441	5778	1	0	113.5469	12.02383
187ds	CAGCGTAG	B07	0.935085716	5762	5778	1	0	112.2794	11.95653
187ds	ACAATCCC	C07	0.801921681	2744	4749	0	0	76.15563	9.847048
187ds	CTACATCA	D07	0.928802745	5812	6251	1	0	109.85	11.82647
187ds	ACAGCGAA	E07	0.918084649	6291	5600	1	0	49.32688	7.924956
187ds	AAGTCTTC	F07	0.795488526	3323	5691	0	0	56.29813	8.466463
187ds	TGCCCAGA	G07	0.715250044	2764	5743	0	0	58.51625	8.63164
187ds	TCTAGTTG	H07	0.917272992	6391	7053	1	0	103.935	11.50366
187ds	TCCCATGG	A08	0.893183744	4744	5468	1	0	116.3988	12.17389
187ds	CGTCGCAT	B08	0.816374051	2484	4609	0	0	60.10063	8.747714
187ds	CTACCCTC	C08	0.942189216	5641	6327	1	0	109.5331	11.8094
187ds	TTCACCCG	D08	0.940785342	7254	5538	1	0	147.03	13.68227
187ds	AAGATGGC	E08	0.699869081	2115	5139	0	0	71.61375	9.548898
187ds	GATTATGC	F08	0.838287216	3074	5952	0	0	47.84813	7.805263
187ds	ACCATAGA	G08	0.808848589	3219	5189	0	0	69.07875	9.378369
187ds	TAAGTCCT	H08	0.922449838	5547	5331	1	0	106.3644	11.63732
187ds	GAATCACG	A09	0.906206734	4880	5647	1	0	100.6606	11.321
187ds	TCGCTAGT	B09	0.932577673	5786	6833	1	0	104.5688	11.53868
187ds	GGAGTTAC	C09	0.935790621	5880	6550	1	0	122.3138	12.47937
187ds	CACTTCCG	D09	0.825297955	3207	5324	0	1	46.0525	7.657406
187ds	GTACTCGG	E09	0.885265585	6287	6633	1	0	94.2175	10.95269
187ds	ATTGCGTC	F09	0.82761355	3031	5382	0	0	43.095	7.407446
187ds	CTCCAGGT	G09	0.924656814	6078	6359	1	0	120.7294	12.39828
187ds	AACCCATG	H09	0.785511625	3367	5060	0	0	50.06625	7.98413
187ds	CTAGGAAT	A10	0.928617823	5607	5248	1	0	109.5331	11.8094
187ds	GCATGATT	B10	0.941170053	5750	5788	1	0	87.77438	10.57156
187ds	AGGGAAGC	C10	0.874864781	5687	5318	1	0	104.2519	11.52118
187ds	CTTTACCT	D10	0.775610398	2832	4561	0	0	36.22938	6.791809
187ds	AGTTGTGG	E10	0.800582654	3188	5762	0	1	66.755	9.219279
187ds	ATGCCTGT	F10	0.921110147	5486	6513	1	0	80.6975	10.13643
187ds	GACACAAA	G10	0.918349509	6949	5965	1	0	176.3938	14.98638
187ds	TATGCTCA	H10	0.940585399	5648	6835	1	0	92.73875	10.8664
187ds	GCGTCTAA	A11	0.868695536	4392	5364	1	1	98.33688	11.18957
187ds	AGCAAGCG	B11	0.848785872	4741	7018	0	0	100.555	11.31506
187ds	GGCAGACT	C11	0.909705959	5118	5026	1	0	80.80313	10.14306
187ds	CGACTATG	D11	0.930350065	5637	7056	1	0	78.05688	9.969208
187ds	CAGCAAGA	E11	0.768981207	2757	5574	0	0	67.38875	9.262938
187ds	GTTGTCCC	F11	0.803770782	4330	6402	0	0	55.03063	8.370613
187ds	GGGAATAT	G11	0.808551798	2486	4673	0	0	46.79188	7.718631
187ds	GCTTAACA	H11	0.794786989	3118	5547	0	0	79.0075	10.02973
187ds	GAGGCGTA	A12	0.843898073	2291	4780	0	0	59.46688	8.70147
187ds	GATAAGTG	B12	0.913345724	5885	6070	1	0	76.05	9.840217
187ds	TTAGCGGT	C12	0.916568137	6820	5962	1	0	151.1494	13.87261
187ds	GGACCTTA	D12	0.821923839	1801	3907	0	1	69.07875	9.378369
187ds	CACCTTTC	E12	0.913602848	5368	6471	1	0	108.8994	11.77519
187ds	TACAACGT	F12	0.904174193	5757	6794	1	0	98.12563	11.17754
187ds	TTCTCTGC	G12	0.905196303	7496	6326	1	0	89.25313	10.66023
187ds	CCAAATGC	H12	0.924209118	2712	536	0	0	118.5113	12.28386
