# Supplementary material for: BASiCS: Bayesian Analysis of Single-Cell Sequencing Data
Source: PLoS Comput Biol. 2015 Jun 24;11(6):e1004333. doi: 10.1371/journal.pcbi.1004333 (PMC4480965; doi:10.1371/journal.pcbi.1004333)
Supplement: S1 Data — (ZIP) [file pcbi.1004333.s009.zip › AnalysisMouseESC/BASiCS_AnalysisMouseESC.Rmd]

---
title: "BASiCS analysis of Mouse ESC dataset"
author: "Catalina A. Vallejos, John C. Marioni and Sylvia Richardson"
date: '`r Sys.Date()`'
output: html_document
---

***

## Introduction 

This document shows the code used when illustrating the use of BASiCS by analysing the mouse ESC dataset described in Islam et al (2014)[^footnoteIslam2014]. To start the analysis, the following data must be dowloaded and stored in `data.path` directory. 

- Expression counts. File 'GSE46980_CombinedMoleculeCounts.tab' from [Series GSE46980](http://www.ncbi.nlm.nih.gov/geo/query/acc.cgi?acc=GSE46980). 

- Quality control information. File '187_3lanes_CA.txt' (provided by Sten Linnarson). 

- Input molecules of spike-in genes. File 'SilverBulletCTRLConc.txt' (provided by Sten Linnarson). 

- List of highly variable genes detected by Islam et al (2014). Supplementary Table 1 (noisy genes) in [Islam et al (2014)](http://www.nature.com/nmeth/journal/v11/n2/full/nmeth.2772.html#supplementary-information)

[^footnoteIslam2014]: Islam et al (2014). Quantitative single-cell RNA-seq with unique molecular identifiers. *Nature Methods* 11: 163-166.

```{r wd}
# Here, we stored the 3 files mentioned above in the current R working directory
# Change this path as necessary

#setwd("/Users/catalinavallejos/Documents/MRC/Projects/SCE/LaTeX/BASiCS/AnalysisMouseESC/")
data.path = getwd()
```

In addition, the following libraries must be loaded before performing the analysis

```{r libraries}
#################################
# REQUIRED LIBRARIES ############
#################################
library(BASiCS) # To perform BASiCS analysis
# Please ignore the message 'No methods found in "BiocGenerics" for requests: displayTechIndicator, displaySpikeInput'
# BASiCS only needs to import the generic functions, not the associated methods. 

#################################
# OPTIONAL LIBRARIES ############
#################################
library(data.table) # For fast pre-processing of large datasets. Can be replaced by standard 'data.frame' objects
library(DESeq) # To perform analysis according to the method described in Brennecke et al (2013)
library(genefilter) # To use 'rowVars' function (Brennecke et al analysis)
library(statmod) # To use 'glmgam.fit' function (Brennecke et al analysis)
library(MCMCglmm) # To use 'posterior.mode' function. It requires an 'mcmc' object as input (required for some of the figures included in the main text)
library(coda) # To create 'mcmc' objects (required for some of the figures included in the main text)
library(xlsx) # To load the .xlsx file containing the list of highly variable genes provided by Islam et al (2014)
```

***

## Data pre-processing

#### Loading the expression counts

```{r LoadCounts}
# Matrix of expression counts (ignoring metadata)
Counts <- fread(paste0(data.path,"/GSE46980_CombinedMoleculeCounts.tab"),skip=6,drop=c("Chr","Pos","Strand","TrLen","MinExonHits","ExonHits"))
Cells <- as.vector(t(read.table(paste0(data.path,"/GSE46980_CombinedMoleculeCounts.tab"),skip=5, nrows = 1, header = F)[-1]))
SpikesInfo <- fread(paste0(data.path,"/SilverBulletCTRLConc.txt"), select=c("ERCC_ID","Name","molecules_in_each_chamber"))
```

- `Counts` is the matrix of expression counts. The first column in `Counts` contains the identifiers for each of the `r nrow(Counts)` transcripts and the remaining columns contain the observed expression counts for each of the `r ncol(Counts) - 1` cells in the sample. 

- `Cells` contains cell identifiers for each of the `r ncol(Counts) - 1` cells in the sample. These identifiers are required in order to combine the quality control information. 

- `SpikesInfo` contains the input molecules that were added to the cell's lysis (for each of the `r nrow(SpikesInfo)` spike-in genes)


The first step is to fix the format of genes and cells' identifiers:
```{r FormatIDs}
# Cell identifiers
setnames(Counts,names(Counts),c("Name",Cells)) 

# Gene identifiers 
# ERCC identifiers must start with 'ERCC' (required to combine with the information about input molecules)
setkey(Counts,Name); setkey(SpikesInfo,Name)
Counts <- merge(Counts,SpikesInfo,all=TRUE)
# Creating a variable containing gene names (including ERCC names)
Counts$Name <- ifelse(is.na(Counts$ERCC_ID),Counts$Name,Counts$ERCC_ID) 
# Excluding 4 spike-in genes that are not part of the ERCC molecules.
Counts <- Counts[-grep("SPIKE",Counts$Name)] 

# Removing a column which is no longer required
Counts=Counts[,ERCC_ID:=NULL] 
```

**Current processed data contains `r dim(Counts)[1]` genes and `r dim(Counts)[2] - 2` cells.** The next step is to remove those cells that did not pass the quality control criteria employed by Islam et al (2014). 

```{r QC}
QC_Info <- fread(paste0(data.path,"/187_3lanes_CA.txt"))
GoodCells=QC_Info$Well[QC_Info$GoodCell==1]
# 9 other cells deleted as possible MEF (information provided by Sten Linnarson)
MEF=c("D02", "E02", "A06", "H07", "D08", "A09", "G10", "F12", "G12") 
GoodCells=GoodCells[!(GoodCells %in% MEF)]
Counts <- subset(Counts, select = c("Name",GoodCells,"molecules_in_each_chamber"))
```

**Current processed data contains `r dim(Counts)[1]` genes and `r dim(Counts)[2] - 2` cells.** The next step is to remove those transcrips that are very lowly expressed. 

```{r Filter}
GenesIDs <- Counts$Name
# Fixing a gene name that was missinterpreted by excel... 
GenesIDs[GenesIDs=="1-Sep"]="Sept1" 
SpikesInput <- Counts$molecules_in_each_chamber
Counts = Counts[, Name := NULL]
Counts = Counts[, molecules_in_each_chamber := NULL]

SumByGene = rowSums(Counts)
GenesInclude = I(SumByGene>=41)
CountsQC = as.matrix(Counts[GenesInclude,]) 
GenesQC.IDs = GenesIDs[GenesInclude]
SpikesInputQC = SpikesInput[GenesInclude]
# Fixing a gene name that was missinterpreted by excel...
GenesQC.IDs[GenesQC.IDs=="1-Sep"]="Sept1" 
# Creating and identifier of spike-in genes
TechQC=ifelse(1:nrow(CountsQC) %in% grep("ERCC",GenesQC.IDs),T,F)
```

**Current processed data contains `r dim(CountsQC)[1]` genes and `r dim(CountsQC)[2]` cells.** Finally, we need to re-arrange the data such that the expression counts are at the bottom of the table. 

```{r Order}
CountsQC=rbind(CountsQC[!TechQC,],CountsQC[TechQC,])
GenesQC.IDs=c(GenesQC.IDs[!TechQC],GenesQC.IDs[TechQC])
SpikesInputQC = c(SpikesInputQC[!TechQC],SpikesInputQC[TechQC]) 
TechQC=c(TechQC[!TechQC],TechQC[TechQC]) 
SpikesInputQC = SpikesInputQC[TechQC]

n = ncol(CountsQC) # Number of cells
q = nrow(CountsQC) # Total number of genes
q.bio = q - sum(TechQC) # Number of intrinsic genes
```
**Final processed data contains `r q` genes (`r q.bio` biological and `r q-q.bio` spike-in) and `r n` cells.**

***

## Analysis according to the method in Brennecke et al (2013)

```{r Brennecke}

# Normalisation (separately for technical and biological genes)
sfTec <- estimateSizeFactorsForMatrix( CountsQC[TechQC,] ) 
sfBio <- estimateSizeFactorsForMatrix( CountsQC[!TechQC,] )
nCountsTec <- t( t(CountsQC[TechQC,]) / sfTec )
nCountsBio <- t( t(CountsQC[!TechQC,]) / sfBio )

# Estimation of gene-specific expression rates
meansTec <- rowMeans( nCountsTec ); varsTec <- rowVars( nCountsTec ); cv2Tec <- varsTec / meansTec^2
meansBio <- rowMeans( nCountsBio ); varsBio <- rowVars( nCountsBio ); cv2Bio <- varsBio / meansBio^2

# HVG detection
minMeanForFit <- unname( quantile( meansTec[ which( cv2Tec > .3 ) ], .95 ) )
useForFit <- meansTec >= minMeanForFit
fit <- glmgam.fit( cbind( a0 = 1, a1tilde = 1/meansTec[useForFit] ),cv2Tec[useForFit] )
xi <- mean( 1 / sfTec )
a0 <- unname( fit$coefficients["a0"] )
a1 <- unname( fit$coefficients["a1tilde"] - xi )
psia1theta <- mean( 1 / sfBio ) + a1 * mean( sfTec / sfBio )
minBiolDisp <- .5^2
m <- ncol(CountsQC[TechQC==F,])
cv2th <- a0 + minBiolDisp + a0 * minBiolDisp
testDenom <- ( meansBio * psia1theta + meansBio^2 * cv2th ) / ( 1 + cv2th/m )
p <- 1 - pchisq( varsBio * (m-1) / testDenom, m-1 )
padj <- p.adjust( p, "BH" )
sig <- padj < .1
sig[is.na(sig)] <- FALSE
HVG_Bren_id=which(sig)
```

Using this method, `r length(HVG_Bren_id)` intrinsic genes are classified as highly variable. 

***
## List of highly variable genes provided by Islam et al (2014)

```{r Islam}
IslamInfo <- read.xlsx(paste0(data.path,"/nmeth.2772-S2.xlsx"), 1 , stringsAsFactors=F)
IslamInfo[! IslamInfo$Gene %in% GenesQC.IDs,] # Genes excluded from our analysis becase of low total counts.
HVG_Islam_id=which(GenesQC.IDs %in% IslamInfo$Gene)
```

Using this method, `r length(HVG_Islam_id)` intrinsic genes are classified as highly variable. 

## BASiCS analysis

#### The input dataset

To use BASiCS, we need to create a `BASiCS_Data` object containing the expression counts, a vector of spike-in gene indicators (`TRUE/FALSE`) and the input number of mRNA molecules for each spike-in gene. 

```{r NewData}
Data = newBASiCS_Data(CountsQC, TechQC, SpikesInputQC)
```

#### Fitting the BASiCS model

To run the MCMC algorithm, we use the function `BASiCS_MCMC`. Here, we set all hyper-parameters equal to 1. 

```{r MCMC}
#MCMC_Output = BASiCS_MCMC(Data, N = 20000, Thin = 10, Burn = 10000, PrintProgress = F)
MCMC_Output = BASiCS_MCMC(Data, N = 20000, Thin = 10, Burn = 10000, PrintProgress = F)
```

To assess convergence of the chain, the convergence diagnostics provided by the package `coda` can be used. Additionally, a visual inspection is provided by traceplots, for example:

```{r Traceplots, fig.width = 10, fig.height = 10}
par(mgp=c(5,1,0)); par(mar=c(7,9,4,0.5)); par(mfrow=c(3,2))
plot(MCMC_Output, Param = "mu", Gene = 1, cex.lab = 2)
plot(MCMC_Output, Param = "delta", Gene = 1, cex.lab = 2)
plot(MCMC_Output, Param = "phi", Cell = 1, cex.lab = 2)
plot(MCMC_Output, Param = "s", Cell = 1, cex.lab = 2)
plot(MCMC_Output, Param = "nu", Cell = 1, cex.lab = 2)
plot(MCMC_Output, Param = "theta", cex.lab = 2)
```

#### Summarizing the model fit

To summarize the results, the function `Summary` calculates posterior medians and the High Posterior Density (HPD) intervals for each model parameter. As a default option, HPD intervals contain 0.95 probability. 

```{r Summary}
MCMC_Summary <- Summary(MCMC_Output)
head(displaySummaryMu(MCMC_Summary))
head(displaySummaryDelta(MCMC_Summary))
head(displaySummaryPhi(MCMC_Summary))
head(displaySummaryS(MCMC_Summary))
head(displaySummaryNu(MCMC_Summary))
head(displaySummaryTheta(MCMC_Summary))
```

#### Manuscript's Figure 4 - Normalisation

\centerline{Figure 4}

```{r Figure4, fig.width = 10, fig.height = 10}
par(mgp=c(5,1,0)); par(mar=c(7,9,4,0.5)); par(mfrow=c(2,2))
aux=sfBio/sfTec; 
plot(aux,displaySummaryPhi(MCMC_Summary)[,1],ylim=c(0.35,1.6),xlim=c(0.35,1.6),cex=1,pch=16,col="blue",bty="n",cex.main=1,cex.lab=1,cex.axis=1, xlab="Brennecke et al (2013)",ylab="BASiCS",main="(a)")
abline(a=0,b=1,col=8,lty=2,lwd=3)
for(cell in 1:n) 
{
  segments(x0=aux[cell],y0=displaySummaryPhi(MCMC_Summary)[cell,2],y1=displaySummaryPhi(MCMC_Summary)[cell,3],col="blue",lwd=3.5)
  segments(x0=aux[cell]-0.0125,y0=displaySummaryPhi(MCMC_Summary)[cell,2],x1=aux[cell]+0.0125,col="blue",lwd=2)
  segments(x0=aux[cell]-0.0125,y0=displaySummaryPhi(MCMC_Summary)[cell,3],x1=aux[cell]+0.0125,col="blue",lwd=2)
}
plot(MCMC_Summary, Param = "s", main = "(b)", cex=2.5)
points(1:n,sfTec,col="red",cex=2.5,pch=16)
points(1:n,colSums(CountsQC[TechQC==T,])/sum(SpikesInputQC),col="black",cex=2.5,pch=16)

hist(displayChainS(MCMC_Output)[,1],breaks=25,main="(c)",ylab="Frequency",xlab=expression(s[1]),cex.main=1,cex.lab=1,cex.axis=1,col=8)
abline(v=displaySummaryS(MCMC_Summary)[1,1],col="red",lwd=3)
abline(v=posterior.mode(mcmc(displayChainS(MCMC_Output)[,1])),col="blue",lwd=3)
legend('topright',c(expression(paste("Post. median of ",s[1])),"Capture prop. (cell 1)"),lty=1,bty="n",cex=1,lwd=3,col=c("red","blue"))

hist(displayChainS(MCMC_Output)[,2],breaks=25,main="(d)",ylab="Frequency",xlab=expression(s[2]),cex.main=1,cex.lab=1,cex.axis=1,col=8)
abline(v=displaySummaryS(MCMC_Summary)[2,1],col="red",lwd=3)
abline(v=posterior.mode(mcmc(displayChainS(MCMC_Output)[,2])),col="blue",lwd=3)
legend('topright',c(expression(paste("Post. median of ",s[2])),"Capture prop. (cell 2)"),lty=1,bty="n",cex=1,lwd=3,col=c("red","blue"))
```

#### Manuscript's Figure 5 - Technical variability

```{r Figure5, fig.width = 10, fig.height = 5}
par(mar=c(5,6,4,2)); par(mfrow=c(1,2))
plot(MCMC_Summary, Param = "nu", main = "(a)", cex = 2.5, lwd = 3.5)
hist(displayChainTheta(MCMC_Output),breaks=25,main="(b)",ylab="Frequency",xlab=expression(theta),cex.main=1,cex.lab=1,cex.axis=1,col=8)
```

#### Manuscript's Figure 6 - Highly and lowly variable genes detection

If there is no clear pre-determined choice for the evidence thresholds $\gamma_H$ and $\gamma_L$, a grid search can be used in order to determine those values for which EFDR and EFNR coincide and are equal to a pre-specified error rate (e.g. EFDR = EFNR = 10%)
```{r HVG_LVG_Grid}
# Grid search for variance contribution thresholds such that EFDR = EFNR = 10%
BASiCS_VarThresholdSearchHVG(MCMC_Output, VarThresholdsGrid = seq(0.75,0.80,by=0.01))
BASiCS_VarThresholdSearchLVG(MCMC_Output, VarThresholdsGrid = seq(0.40,0.45,by=0.01))
```

Highly and lowly variable genes detection using the same thresholds as in the paper:
```{r HVG_LVG}
DetectHVG <- BASiCS_DetectHVG(MCMC_Output, VarThreshold = 0.79, EviThreshold = 0.7925)
DetectLVG <- BASiCS_DetectLVG(MCMC_Output, VarThreshold = 0.41, EviThreshold = 0.7650)
```

For these thresholds, BASiCS detects `r sum(DetectHVG$HVG)` highly variable genes and `r sum(DetectLVG$LVG)` lowly variable genes. 

```{r Figure6, fig.width = 10, fig.height = 5}
par(mar=c(5,6,4,0.5)); par(mfrow=c(1,2))
hist(DetectHVG$Table[,4],col=8,cex=2,lwd=2,
     xlab="Overall biological cell-to-cell heterogeneity contribution",main="(b)",cex.main=1,cex.lab=0.9,cex.axis=1,bty="n")
abline(v=median(DetectHVG$Table[,4]),col="red",lwd=3)
legend('topleft',"Median value",lty=1,bty="n",cex=1,lwd=3,col="red")

BASiCS_ContoursDelta<-function(
  Mu=exp(seq(0.5,12,by=0.1)), # Grid of values for gene-specific expression rates.  
  VarThreshold, # Variance contribution threshold. Value must be between 0 and 1. Use large values if HVG=T, use small values if HVG=F
  PhiS, # Vector of length $n$ whose elements correspond to the product of the corresponding posterior medians of $\phi_j$ and $s_j$   
  Theta) # Posterior median of $\theta$
{  
  return((VarThreshold/(1-VarThreshold))*((Theta+(median(PhiS)*Mu)^(-1) )/(Theta+1)))  
}

plot(MCMC_Summary, Param = "mu", Param2 = "delta", main = "(b)", log="xy", col = 8)
mu=10^seq(0.5,12,by=0.1)
lines(mu,BASiCS_ContoursDelta(Mu=mu,VarThreshold=0.60,PhiS=displaySummaryPhi(MCMC_Summary)[,1]*displaySummaryS(MCMC_Summary)[,1],Theta=displaySummaryTheta(MCMC_Summary)[,1]),col="red",lwd=3,lty=2)
lines(mu,BASiCS_ContoursDelta(Mu=mu,VarThreshold=0.70,PhiS=displaySummaryPhi(MCMC_Summary)[,1]*displaySummaryS(MCMC_Summary)[,1],Theta=displaySummaryTheta(MCMC_Summary)[,1]),col="red",lwd=3,lty=1)
lines(mu,BASiCS_ContoursDelta(Mu=mu,VarThreshold=0.30,PhiS=displaySummaryPhi(MCMC_Summary)[,1]*displaySummaryS(MCMC_Summary)[,1],Theta=displaySummaryTheta(MCMC_Summary)[,1]),col="blue",lwd=3,lty=1)
lines(mu,BASiCS_ContoursDelta(Mu=mu,VarThreshold=0.20,PhiS=displaySummaryPhi(MCMC_Summary)[,1]*displaySummaryS(MCMC_Summary)[,1],Theta=displaySummaryTheta(MCMC_Summary)[,1]),col="blue",lwd=3,lty=2)
legend('topright',legend=c(expression(paste(gamma[L],"=0.20")),expression(paste(gamma[L],"=0.30")),expression(paste(gamma[H],"=0.60")),expression(paste(gamma[H],"=0.70"))), col=c("blue","blue","red","red"),lty=c(2,1,2,1),bty="n",cex=1,lwd=3)
```

#### Manuscript's Figure 7

```{r Figure7, fig.width = 10, fig.height = 5}
par(mar=c(5,6,4,0.5)); par(mfrow=c(1,2))
plot(DetectHVG$Table[,2],DetectHVG$Table[,5],pch=1,cex=1.5,lwd=2,col=8, log = "x",
     ylab="Prob. of being highly variable gene",xlab=expression(log[10](mu[i])), main="(a)",cex.main=1,cex.lab=1,cex.axis=1,bty="n")
points(DetectHVG$Table[which(DetectHVG$Table[,5]>0.7925),2],DetectHVG$Table[which(DetectHVG$Table[,5]>0.7925),5],col="red",pch=16,cex=1.5)
abline(h=0.7925, lty=5, col="black", lwd=3)

plot(DetectLVG$Table[,2],DetectLVG$Table[,5],pch=1,cex=1.5,lwd=2,col=8, log = "x",
     ylab="Prob. of being lowly variable gene",xlab=expression(log[10](mu[i])), main="(b)",cex.main=1,cex.lab=1,cex.axis=1,bty="n")
points(DetectLVG$Table[which(DetectLVG$Table[,5]>0.7650),2],DetectLVG$Table[which(DetectLVG$Table[,5]>0.7650),5],col="blue",pch=16,cex=1.5)
abline(h=0.7650, lty=5, col="black", lwd=3)
```

#### Manuscript's Figure 8

```{r Figure8, fig.width = 15, fig.height = 5}
par(mgp=c(6,2,0)); par(mar=c(8,10,4,0.5)); par(mfrow=c(1,3))
plot(MCMC_Summary, Param = "mu", Param2 = "delta", main = "(a)", log="xy", cex.main = 2, cex.lab = 2, cex.axis = 1.5, col = 8, cex = 1.5)
points(DetectHVG$Table[which(DetectHVG$Table[,5]>0.7925),2],DetectHVG$Table[which(DetectHVG$Table[,5]>0.7925),3],cex=1.5,pch=16,col="red")
points(DetectLVG$Table[which(DetectLVG$Table[,5]>0.7650),2],DetectLVG$Table[which(DetectLVG$Table[,5]>0.7650),3],cex=1.5,pch=16,col="blue")
legend('topright',c("HVG (BASiCS)","LVG (BASiCS)"),col=c("red","blue"),pch=16,cex=2,bty="n")

plot(MCMC_Summary, Param = "mu", Param2 = "delta", main = "(b)", log="xy", cex.main = 2, cex.lab = 2, cex.axis = 1.5, col = 8, cex = 1.5)
points(displaySummaryMu(MCMC_Summary)[1:q.bio,1][HVG_Islam_id],displaySummaryDelta(MCMC_Summary)[1:q.bio,1][HVG_Islam_id],cex=1.5,pch=16,col="red")
legend('topright',c("HVG (Islam et al)"),col=c("red"),pch=16,cex=2,bty="n")

plot(MCMC_Summary, Param = "mu", Param2 = "delta", main = "(c)", log="xy", cex.main = 2, cex.lab = 2, cex.axis = 1.5, col = 8, cex = 1.5)
points(displaySummaryMu(MCMC_Summary)[1:q.bio,1][HVG_Bren_id],displaySummaryDelta(MCMC_Summary)[1:q.bio,1][HVG_Bren_id],cex=1.5,pch=16,col="red")
legend('topright',c("HVG (Brennecke et al)"),col=c("red"),pch=16,cex=2,bty="n")
```

***

## R session information

```{r SessionInfo}
sessionInfo()
```
