# Supplementary material for: BASiCS: Bayesian Analysis of Single-Cell Sequencing Data
Source: PLoS Comput Biol. 2015 Jun 24;11(6):e1004333. doi: 10.1371/journal.pcbi.1004333 (PMC4480965; doi:10.1371/journal.pcbi.1004333)
Supplement: S1 Data — (ZIP) [file pcbi.1004333.s009.zip › AnalysisMouseESC/GSE46980_CombinedMoleculeCounts.tab]

#Length, total and per barcode maximum (including multireads) transcript hits for transcripts, and total length, total and per barcode (both sense & antisense) hits for repeat regions grouped by type.
#The totals under MinExonHits correspond to single reads, having a unique genome mapping.
#Multireads have been assigned to their most 5' exonic hit and included in totals under ExonHits.
#Values are molecule counts.
						Barcode:	ATTAGAC	ACGAGTC	TGACGTG	GTCGTTG	CGCTAAA	GTCTGTA	CCTACGC	GAGCTCC	GGTATTC	GTGTGAG	TACCAGT	CCTATCG	TCGACAT	ACCCGTA	ATGCTGT	TGTCAAA	CTTGAAG	CAGGACT	TCAGTGT	CCTGTAA	AAAGGTC	GAACGGA	CAAACAG	AGCCACT	TTGTACA	ACTTTGC	TCATGCA	CTAATGA	AAGGAGC	TCGGGTG	GTGGCAA	TTGGTAC	ACCTCGT	TGGTGGC	TGATTAC	TGGACTG	GCTGAGG	AGTCCAC	GGTTTGT	CGGAGTT	CACGGTG	CGTTCTA	GTCAATC
						Sample:	A01	B01	C01	D01	E01	F01	G01	H01	A02	B02	C02	D02	E02	F02	G02	H02	A03	B03	C03	D03	E03	F03	G03	H03	A04	B04	C04	D04	E04	F04	G04	H04	A05	B05	C05	D05	E05	F05	G05	H05	A06	B06	C06
Feature	Chr	Pos	Strand	TrLen	MinExonHits	ExonHits
RNA_SPIKE_MC01	CTRL	9253	+	1120	0	0	0	0	0	0	0	0	0	0	0	0	0	0	0	0	0	0	0	0	0	0	0	0	0	0	0	0	0	0	0	0	0	0	0	0	0	0	0	0	0	0	0	0	0
RNA_SPIKE_MC02	CTRL	10373	+	1115	432	432	0	7	2	8	4	1	3	0	0	1	5	4	5	6	6	10	0	2	29	0	5	3	2	41	1	10	19	2	0	4	3	3	2	1	6	11	1	4	5	8	1	2	5
RNA_SPIKE_MC04	CTRL	11488	+	1123	0	0	0	0	0	0	0	0	0	0	0	0	0	0	0	0	0	0	0	0	0	0	0	0	0	0	0	0	0	0	0	0	0	0	0	0	0	0	0	0	0	0	0	0	0
RNA_SPIKE_MC07	CTRL	12611	+	1116	17	17	0	0	0	0	0	0	0	0	0	0	0	0	0	0	0	0	0	1	3	0	0	0	0	1	0	0	0	0	0	0	0	0	0	0	0	0	0	0	0	0	0	0	0
RNA_SPIKE_MC08	CTRL	13727	+	1124	10	10	0	0	0	0	0	0	0	0	0	0	0	0	0	0	0	0	0	0	1	0	0	0	0	2	0	0	0	0	0	0	0	0	0	0	0	0	0	0	0	0	0	0	0
RNA_SPIKE_MC09	CTRL	14851	+	1120	0	0	0	0	0	0	0	0	0	0	0	0	0	0	0	0	0	0	0	0	0	0	0	0	0	0	0	0	0	0	0	0	0	0	0	0	0	0	0	0	0	0	0	0	0
RNA_SPIKE_MC10	CTRL	15971	+	1116	11	11	0	0	0	0	0	0	0	0	0	0	0	0	0	0	0	0	0	0	0	0	0	0	0	5	0	0	0	0	0	0	0	1	0	0	0	0	0	0	1	0	0	0	0
RNA_SPIKE_MC14	CTRL	17087	+	1114	274	274	4	2	3	5	1	10	2	1	3	1	1	1	0	1	1	5	1	6	20	0	2	0	4	34	2	1	1	0	1	1	2	1	4	4	1	4	5	2	5	2	5	5	6
RNA_SPIKE_MC19	CTRL	18201	+	1115	172	172	6	2	5	2	4	0	1	0	4	0	3	0	1	0	2	0	5	1	10	0	0	8	0	18	3	2	5	0	3	1	2	0	3	4	1	1	0	0	0	0	10	0	0
RNA_SPIKE_MC20	CTRL	19316	+	1107	445	445	6	4	1	1	2	0	0	3	0	1	2	5	2	2	4	1	1	1	27	1	4	3	1	56	7	0	0	2	2	3	4	2	5	5	2	5	6	9	0	5	0	11	1
RNA_SPIKE_MC22	CTRL	20423	+	1121	0	0	0	0	0	0	0	0	0	0	0	0	0	0	0	0	0	0	0	0	0	0	0	0	0	0	0	0	0	0	0	0	0	0	0	0	0	0	0	0	0	0	0	0	0
RNA_SPIKE_MC25	CTRL	21544	+	1101	25	25	0	0	0	0	0	0	0	0	0	0	0	0	0	0	3	0	0	0	1	0	0	0	1	2	0	0	1	0	0	0	1	0	0	0	1	0	0	0	0	0	0	0	0
RNA_SPIKE_MC26	CTRL	22645	+	1110	0	0	0	0	0	0	0	0	0	0	0	0	0	0	0	0	0	0	0	0	0	0	0	0	0	0	0	0	0	0	0	0	0	0	0	0	0	0	0	0	0	0	0	0	0
RNA_SPIKE_MC27	CTRL	23755	+	1095	34623	34623	225	341	335	317	312	305	253	227	220	280	279	283	307	293	329	274	322	266	2162	208	287	248	281	3830	376	251	229	212	269	235	279	343	306	336	229	387	288	312	305	424	296	350	315
RNA_SPIKE_MC28	CTRL	24850	+	1111	117394	117394	1047	1077	1255	1261	1106	1101	1083	1042	912	906	1212	966	1136	926	1143	965	1078	820	5751	784	1170	985	1047	8608	1207	868	869	743	1076	1124	1348	1335	1051	1287	1013	1260	1015	1145	1249	1384	1143	1143	1080
RNA_SPIKE_MC30	CTRL	25961	+	1116	53	53	0	0	0	0	0	1	1	0	0	0	0	0	0	3	0	0	0	0	4	0	1	0	0	11	0	0	0	0	0	0	0	0	0	1	0	1	0	0	2	3	0	0	1
RNA_SPIKE_MJ-250-14	CTRL	27077	+	255	326	326	1	1	8	0	5	0	0	0	2	9	10	1	2	0	1	0	9	0	30	0	3	7	1	27	1	1	1	0	4	18	2	13	6	2	1	10	1	1	4	8	0	2	2
RNA_SPIKE_MJ-250-22	CTRL	27332	+	257	50	50	0	0	1	0	3	0	1	0	3	0	0	0	0	0	0	0	0	1	4	0	0	0	0	9	1	0	0	1	0	0	0	0	0	1	0	0	0	1	0	0	1	0	0
RNA_SPIKE_MJ-250-23	CTRL	27589	+	259	1138	1138	9	13	11	15	2	20	3	14	3	6	6	9	4	12	20	23	12	11	84	8	12	11	7	126	11	2	10	0	3	7	9	12	3	11	6	10	2	21	15	7	19	27	9
RNA_SPIKE_MJ-250-25	CTRL	27848	+	255	152	152	0	2	4	1	0	0	0	1	2	2	1	0	0	6	0	3	2	1	10	0	3	6	0	14	1	0	0	4	0	4	4	1	6	2	1	1	1	2	1	3	1	1	0
RNA_SPIKE_MJ-250-27	CTRL	28103	+	257	0	0	0	0	0	0	0	0	0	0	0	0	0	0	0	0	0	0	0	0	0	0	0	0	0	0	0	0	0	0	0	0	0	0	0	0	0	0	0	0	0	0	0	0	0
RNA_SPIKE_MJ-500-31	CTRL	28360	+	506	78026	78026	445	724	820	764	866	747	568	738	681	605	837	677	781	659	762	714	711	621	3591	496	662	618	579	4983	767	786	591	460	667	826	895	928	721	927	772	910	724	840	948	1006	768	807	837
RNA_SPIKE_MJ-500-33	CTRL	28866	+	505	990	990	9	8	13	16	16	0	2	3	4	4	7	2	9	1	8	2	4	4	74	8	13	8	3	99	17	9	6	10	14	3	11	10	13	6	2	11	16	8	26	9	7	9	19
RNA_SPIKE_MJ-500-35	CTRL	29371	+	506	122241	122241	706	1465	1630	1441	829	828	871	871	1074	733	1465	1316	903	1315	901	744	1389	1156	4832	963	835	704	785	7147	1444	1178	677	1005	809	916	1397	1030	1410	1509	797	1613	1267	1486	976	1164	1409	1398	1432
RNA_SPIKE_MJ-500-37	CTRL	29877	+	506	205243	205243	1589	1863	2168	2032	1949	1896	1615	1735	1543	1611	2069	1824	2040	1579	1981	1718	1826	1524	8177	1421	1841	1680	1829	11825	2103	1526	1563	1173	1608	1855	2139	2553	2293	2113	1737	2179	1809	1989	1931	2592	2071	2612	1963
RNA_SPIKE_MJ-500-41	CTRL	30383	+	505	18	18	0	0	0	0	0	0	0	4	0	0	1	0	0	0	0	0	0	4	0	0	0	0	0	3	0	0	0	0	0	0	0	0	1	0	0	1	0	0	0	0	0	0	0
RNA_SPIKE_MJ-500-42	CTRL	30888	+	505	386	386	5	7	4	2	1	9	12	2	2	1	5	2	11	5	1	0	1	1	25	5	0	4	1	42	2	5	2	2	5	5	3	2	12	2	2	12	4	3	1	1	4	5	0
RNA_SPIKE_MJ-500-46	CTRL	31393	+	507	10358	10358	58	87	129	95	92	84	109	84	78	80	91	77	115	87	99	63	82	80	625	60	69	84	112	906	105	104	87	43	77	98	82	71	79	139	67	98	69	90	106	118	109	121	88
RNA_SPIKE_MJ-1000-56	CTRL	31900	+	1007	242	242	4	1	1	1	6	3	1	0	1	1	1	0	1	1	2	1	2	7	14	1	0	3	1	23	0	3	0	6	7	5	3	0	0	0	1	1	1	1	1	1	5	1	2
RNA_SPIKE_MJ-1000-59	CTRL	32907	+	1005	8	8	0	0	0	0	1	0	0	0	0	0	0	0	1	0	0	0	0	0	1	0	0	0	0	1	0	0	0	0	0	0	0	0	0	0	0	0	0	0	0	0	0	0	0
RNA_SPIKE_MJ-1000-60	CTRL	33912	+	1005	7	7	0	0	0	0	0	0	0	0	0	0	0	0	0	0	0	0	0	0	0	0	0	0	0	1	0	0	0	0	0	0	0	0	0	0	0	0	0	0	0	0	0	0	0
RNA_SPIKE_MJ-1000-61	CTRL	34917	+	1007	0	0	0	0	0	0	0	0	0	0	0	0	0	0	0	0	0	0	0	0	0	0	0	0	0	0	0	0	0	0	0	0	0	0	0	0	0	0	0	0	0	0	0	0	0
RNA_SPIKE_MJ-1000-62	CTRL	35924	+	1005	5	5	0	0	0	0	0	0	0	0	0	0	0	0	0	0	0	0	0	0	0	0	0	0	0	1	0	0	0	0	0	0	0	0	0	0	0	0	0	0	0	0	0	0	0
RNA_SPIKE_MJ-1000-63	CTRL	36929	+	1007	0	0	0	0	0	0	0	0	0	0	0	0	0	0	0	0	0	0	0	0	0	0	0	0	0	0	0	0	0	0	0	0	0	0	0	0	0	0	0	0	0	0	0	0	0
RNA_SPIKE_MJ-1000-65	CTRL	37936	+	1007	0	0	0	0	0	0	0	0	0	0	0	0	0	0	0	0	0	0	0	0	0	0	0	0	0	0	0	0	0	0	0	0	0	0	0	0	0	0	0	0	0	0	0	0	0
RNA_SPIKE_MJ-1000-66	CTRL	38943	+	1007	5374	5374	27	35	54	72	31	43	37	36	22	38	43	37	54	51	39	29	54	25	370	18	66	40	34	592	49	32	21	21	27	51	69	48	45	48	43	58	35	69	45	71	61	76	94
RNA_SPIKE_MJ-1000-67	CTRL	39950	+	1007	11878	11878	93	117	108	117	86	152	92	96	90	104	108	103	118	122	87	70	113	87	791	93	100	75	109	1129	153	82	73	57	120	79	161	155	130	93	72	114	145	120	104	145	109	117	114
RNA_SPIKE_MJ-1000-68	CTRL	40957	+	1006	209	209	0	1	4	1	1	4	5	2	0	0	4	1	8	4	0	0	7	1	15	3	11	0	1	22	0	2	0	0	2	0	1	9	1	0	0	0	3	0	2	0	2	6	0
RNA_SPIKE_MJ-1000-69	CTRL	41963	+	1007	945	945	13	17	6	8	0	5	12	7	12	6	12	8	6	5	2	1	9	3	59	2	2	1	7	101	13	9	1	4	13	6	3	15	11	11	6	15	3	15	13	12	13	20	16
RNA_SPIKE_MJ-1000-70	CTRL	42970	+	1007	7846	7846	18	59	91	57	82	72	72	79	39	71	68	71	55	58	40	72	55	39	528	45	62	79	39	809	59	80	46	35	43	44	123	78	55	88	42	83	65	84	85	108	76	97	56
RNA_SPIKE_MJ-1000-73	CTRL	43977	+	1005	5	5	0	0	0	0	0	0	0	0	0	0	0	0	0	0	0	0	0	0	0	0	0	0	0	0	0	0	0	0	0	0	0	0	0	0	0	0	0	0	0	0	0	0	0
RNA_SPIKE_MJ-1000-74	CTRL	44982	+	1007	0	0	0	0	0	0	0	0	0	0	0	0	0	0	0	0	0	0	0	0	0	0	0	0	0	0	0	0	0	0	0	0	0	0	0	0	0	0	0	0	0	0	0	0	0
RNA_SPIKE_MJ-1000-78	CTRL	45989	+	1007	0	0	0	0	0	0	0	0	0	0	0	0	0	0	0	0	0	0	0	0	0	0	0	0	0	0	0	0	0	0	0	0	0	0	0	0	0	0	0	0	0	0	0	0	0
RNA_SPIKE_MJ-2000-79	CTRL	46996	+	2007	8	8	0	0	0	0	0	0	0	0	0	0	0	0	0	0	0	0	0	0	1	0	0	0	0	0	0	0	0	0	0	0	0	0	0	0	0	0	0	0	0	0	0	0	0
RNA_SPIKE_MJ-2000-98	CTRL	49003	+	2007	0	0	0	0	0	0	0	0	0	0	0	0	0	0	0	0	0	0	0	0	0	0	0	0	0	0	0	0	0	0	0	0	0	0	0	0	0	0	0	0	0	0	0	0	0
RNA_SPIKE_TagA	CTRL	51010	+	506	288	288	0	3	3	0	1	1	0	0	0	3	3	1	1	1	2	0	4	0	14	0	1	1	12	29	1	9	7	3	0	4	2	2	3	0	1	3	3	7	1	9	1	1	7
RNA_SPIKE_TagC	CTRL	51516	+	584	10	10	0	0	0	0	0	0	0	0	0	0	3	0	0	0	0	0	0	0	1	0	1	0	0	1	0	0	0	0	0	0	0	0	0	0	0	0	0	0	0	0	0	0	0
RNA_SPIKE_TagD	CTRL	52100	+	528	239	239	1	2	1	1	2	1	0	0	9	0	2	1	1	1	3	1	1	0	13	1	7	4	2	29	1	2	0	1	1	0	1	3	2	0	1	9	1	4	13	7	1	1	7
RNA_SPIKE_TagG	CTRL	52628	+	765	42	42	3	0	0	0	0	0	0	0	1	0	0	0	0	0	0	0	0	0	2	0	0	0	0	4	0	0	0	0	0	2	0	0	0	0	0	0	0	2	0	0	0	0	0
RNA_SPIKE_TagH	CTRL	53393	+	854	557	557	8	2	2	1	6	2	5	1	2	6	7	11	7	5	3	4	4	4	41	6	3	3	0	71	1	1	2	10	0	1	2	1	2	3	6	5	10	6	1	5	2	10	2
RNA_SPIKE_TagJ	CTRL	54247	+	967	8451	8451	48	100	99	84	65	90	56	87	61	44	72	75	63	66	78	49	96	61	521	77	69	57	79	822	79	59	58	49	59	92	71	91	71	99	85	76	76	52	141	63	76	78	75
RNA_SPIKE_TagO	CTRL	55214	+	1005	9438	9438	62	54	90	89	64	92	63	87	42	75	111	97	98	110	64	91	83	49	555	52	69	48	92	952	99	72	70	29	63	95	73	128	73	84	58	144	94	108	90	120	74	76	104
RNA_SPIKE_TagQ	CTRL	56219	+	1007	0	0	0	0	0	0	0	0	0	0	0	0	0	0	0	0	0	0	0	0	0	0	0	0	0	0	0	0	0	0	0	0	0	0	0	0	0	0	0	0	0	0	0	0	0
RNA_SPIKE_TagIN	CTRL	57226	+	1978	1791	1791	10	10	22	15	26	30	11	12	11	11	19	18	10	13	20	13	26	13	117	11	17	11	9	181	8	19	15	7	13	10	30	21	19	17	18	11	10	17	26	12	31	9	9
RNA_SPIKE_AG002.0011	CTRL	59204	+	516	0	0	0	0	0	0	0	0	0	0	0	0	0	0	0	0	0	0	0	0	0	0	0	0	0	0	0	0	0	0	0	0	0	0	0	0	0	0	0	0	0	0	0	0	0
RNA_SPIKE_AG003.0011	CTRL	59720	+	517	7	7	0	0	0	0	0	0	0	0	0	0	0	0	0	0	0	0	0	1	0	0	0	0	0	1	0	0	0	0	0	0	0	0	0	0	0	0	0	0	0	0	0	0	0
RNA_SPIKE_AG006.0011	CTRL	60237	+	513	7356	7356	65	75	73	69	43	64	66	53	68	66	72	53	88	46	59	42	58	48	403	55	60	44	59	700	73	71	60	54	67	57	83	105	100	83	51	83	60	74	85	114	50	67	47
RNA_SPIKE_AG009.0011	CTRL	60750	+	519	11	11	0	0	1	0	0	0	0	0	0	0	0	0	0	0	0	0	0	0	1	0	0	0	0	1	0	0	0	0	0	0	0	0	0	0	0	0	0	0	1	0	0	0	0
RNA_SPIKE_AG009.1100	CTRL	61269	+	518	2	2	0	0	0	0	0	0	0	0	0	0	0	0	0	0	0	0	0	0	0	0	0	0	0	0	0	1	0	0	0	0	0	0	0	0	0	0	0	0	0	0	0	0	0
RNA_SPIKE_AG012.1111	CTRL	61787	+	1001	60	60	2	0	0	0	1	0	0	0	0	0	1	3	3	1	0	0	0	0	3	0	0	0	0	6	0	0	0	0	0	0	1	0	1	4	1	0	1	0	1	0	0	0	2
RNA_SPIKE_AG090.1111	CTRL	62788	+	1001	150	150	3	0	1	0	2	0	3	0	0	1	2	0	2	0	0	1	2	0	8	1	0	0	10	17	1	0	6	0	1	0	1	0	1	6	0	0	0	1	0	0	0	2	0
RNA_SPIKE_DAP	CTRL	63789	+	1944	6	6	0	0	0	0	0	0	0	0	0	0	0	0	0	0	0	0	0	0	1	0	0	0	0	0	0	0	0	0	0	0	0	1	0	0	0	0	0	0	0	0	0	0	0
RNA_SPIKE_LYS	CTRL	65733	+	1025	5343	5343	54	46	58	32	47	31	39	47	18	38	42	39	84	53	29	46	60	31	341	47	80	33	59	508	79	38	33	29	31	30	39	93	55	48	53	51	42	63	50	71	48	52	67
RNA_SPIKE_PHE	CTRL	66758	+	1337	44	44	0	0	0	0	0	0	0	0	0	0	0	0	0	0	0	1	0	0	4	0	0	0	0	4	6	0	0	0	0	0	1	0	0	0	0	1	2	0	1	0	0	0	0
RNA_SPIKE_NISTag1	CTRL	68095	+	475	124	124	0	0	0	3	1	0	1	0	1	0	0	1	0	0	0	0	1	0	8	0	0	2	4	14	0	1	0	0	1	0	0	0	1	16	1	1	1	0	10	2	2	4	6
RNA_SPIKE_NISTag2	CTRL	68570	+	475	11	11	0	0	0	0	1	0	0	0	0	0	0	0	0	0	0	0	0	0	1	0	0	0	0	0	0	0	0	0	0	0	0	0	1	0	0	0	0	0	0	0	0	2	0
RNA_SPIKE_NISTag5	CTRL	69045	+	477	4	4	0	0	0	0	0	0	0	1	0	0	0	0	0	0	0	0	0	0	0	0	0	0	0	0	0	0	0	0	0	0	0	0	0	0	0	0	2	0	0	0	0	0	0
RNA_SPIKE_NISTag9	CTRL	69522	+	626	2433	2433	10	23	18	29	13	32	11	19	16	17	17	32	17	23	36	15	19	9	147	11	13	13	17	237	16	16	13	26	22	13	17	15	49	29	13	19	42	23	25	45	28	14	31
RNA_SPIKE_NISTag10	CTRL	70148	+	624	382	382	7	0	1	4	4	0	0	4	7	7	2	4	1	4	3	0	3	7	28	9	0	0	2	40	1	8	13	0	0	5	3	3	1	0	3	14	4	3	3	0	2	9	2
RNA_SPIKE_NISTag11	CTRL	70772	+	625	754	754	2	7	6	6	0	0	2	3	1	7	4	8	9	4	7	15	4	5	59	6	1	1	2	72	10	8	10	4	9	7	1	5	10	9	4	10	7	3	6	13	1	12	10
RNA_SPIKE_NISTag12	CTRL	71397	+	625	5	5	0	0	0	0	0	0	0	0	0	0	0	0	0	0	0	0	0	0	1	0	0	0	0	0	0	0	0	0	0	0	0	0	0	0	0	0	0	0	0	0	0	0	0
RNA_SPIKE_NISTag13	CTRL	72022	+	624	329	329	2	6	4	0	0	3	0	7	2	1	1	3	3	1	3	5	1	13	18	2	6	5	1	33	1	1	0	1	4	1	0	1	3	4	1	5	2	5	4	6	1	2	0
RNA_SPIKE_NISTag15	CTRL	72646	+	721	30	30	0	1	0	1	0	0	0	0	0	0	0	0	1	1	0	0	0	0	2	0	0	0	0	3	0	0	0	0	0	0	0	0	0	0	2	1	0	0	0	0	0	0	0
RNA_SPIKE_NISTag17	CTRL	73367	+	725	188	188	0	1	0	1	0	0	0	0	7	0	9	6	1	0	0	0	6	0	14	0	3	0	1	19	0	1	0	1	0	3	3	2	1	0	4	1	1	0	2	0	2	2	0
RNA_SPIKE_NISTag18	CTRL	74092	+	724	56	56	0	1	0	1	0	5	0	0	0	0	0	0	3	0	0	0	0	0	5	0	0	0	0	4	0	0	0	0	0	0	0	0	0	0	0	0	0	0	0	1	0	0	0
RNA_SPIKE_NISTag20	CTRL	74816	+	725	16	16	0	0	0	0	0	0	0	0	1	0	0	0	0	0	0	0	0	0	1	0	0	4	0	2	0	0	0	0	0	0	0	0	0	0	0	0	0	0	0	0	0	0	0
RNA_SPIKE_NISTag22	CTRL	75541	+	827	24347	24347	187	293	215	203	206	214	181	186	173	189	249	210	211	174	164	169	182	168	1465	160	200	201	164	2364	236	147	173	142	167	210	240	291	240	282	213	317	168	293	289	349	207	245	266
RNA_SPIKE_NISTag23	CTRL	76368	+	827	0	0	0	0	0	0	0	0	0	0	0	0	0	0	0	0	0	0	0	0	0	0	0	0	0	0	0	0	0	0	0	0	0	0	0	0	0	0	0	0	0	0	0	0	0
RNA_SPIKE_NISTag28	CTRL	77195	+	825	54	54	0	0	3	0	1	0	0	2	0	2	1	0	0	0	6	3	0	0	2	0	0	0	0	7	0	0	0	0	0	2	0	0	0	0	0	0	0	1	2	0	0	0	0
RNA_SPIKE_NISTag29	CTRL	78020	+	977	19	19	0	5	0	0	0	0	0	0	0	0	0	0	0	0	0	0	0	0	0	0	0	0	0	2	0	0	0	0	6	0	0	0	0	0	0	0	0	0	0	0	0	0	0
RNA_SPIKE_NISTag30	CTRL	78997	+	975	0	0	0	0	0	0	0	0	0	0	0	0	0	0	0	0	0	0	0	0	0	0	0	0	0	0	0	0	0	0	0	0	0	0	0	0	0	0	0	0	0	0	0	0	0
RNA_SPIKE_NISTag32	CTRL	79972	+	974	252	252	3	1	1	2	5	2	2	2	0	3	2	1	0	2	2	0	4	2	14	0	3	0	1	27	1	11	0	0	1	1	0	11	1	1	1	2	4	5	3	5	1	1	7
RNA_SPIKE_NISTag41	CTRL	80946	+	979	275	275	0	1	4	1	1	0	7	1	1	2	3	0	7	0	6	0	0	1	15	0	5	0	2	25	1	1	0	2	1	0	4	3	1	0	2	1	0	5	6	18	5	4	0
RNA_SPIKE_NISTag44	CTRL	81925	+	977	3782	3782	32	29	58	34	50	40	43	38	29	35	25	17	41	34	35	37	20	18	220	25	28	38	30	378	25	26	33	17	27	16	48	36	26	31	20	31	41	34	27	55	31	28	24
RNA_SPIKE_NISTag48	CTRL	82902	+	1976	276	276	0	0	5	4	0	5	1	8	4	0	0	8	1	1	3	5	1	2	16	1	4	1	1	22	2	1	5	0	1	2	0	6	0	0	3	5	4	0	13	6	0	2	0
RNA_SPIKE_AG005.0110	CTRL	84878	+	519	0	0	0	0	0	0	0	0	0	0	0	0	0	0	0	0	0	0	0	0	0	0	0	0	0	0	0	0	0	0	0	0	0	0	0	0	0	0	0	0	0	0	0	0	0
RNA_SPIKE_AG006.1100	CTRL	85397	+	519	414	414	15	1	4	1	7	8	7	2	1	0	7	1	0	1	2	1	4	1	29	1	6	2	2	39	4	5	4	0	4	5	3	5	4	2	2	6	2	4	3	9	6	4	5
RNA_SPIKE_AG011.0011	CTRL	85916	+	518	22	22	0	0	0	0	0	0	0	0	0	0	0	0	0	1	0	0	0	0	1	0	0	0	0	3	0	0	0	0	0	0	1	1	0	0	0	0	0	0	1	1	0	0	0
RNA_SPIKE_AG016.1110	CTRL	86434	+	756	1345	1345	6	19	4	19	7	20	10	11	19	15	10	6	25	15	13	6	15	18	74	14	6	19	5	149	10	5	5	6	16	13	14	14	7	15	15	5	8	11	15	21	21	17	31
RNA_SPIKE_AG019.0111	CTRL	87190	+	736	1979	1979	15	18	41	26	9	12	15	12	23	9	15	14	21	19	27	20	17	12	115	8	17	17	17	201	21	8	30	6	16	42	30	25	16	24	6	9	14	36	26	10	23	12	21
RNA_SPIKE_map	CTRL	87926	+	799	0	0	0	0	0	0	0	0	0	0	0	0	0	0	0	0	0	0	0	0	0	0	0	0	0	0	0	0	0	0	0	0	0	0	0	0	0	0	0	0	0	0	0	0	0
RNA_SPIKE_rpoA	CTRL	88725	+	1027	4325	4325	27	50	38	33	38	29	31	19	40	34	38	33	42	41	45	29	28	18	262	18	43	34	41	446	37	18	16	17	39	64	40	65	33	35	41	43	55	37	35	55	41	31	44
RNA_SPIKE_yurP	CTRL	89752	+	1020	0	0	0	0	0	0	0	0	0	0	0	0	0	0	0	0	0	0	0	0	0	0	0	0	0	0	0	0	0	0	0	0	0	0	0	0	0	0	0	0	0	0	0	0	0
RNA_SPIKE_ysdC	CTRL	90772	+	1128	0	0	0	0	0	0	0	0	0	0	0	0	0	0	0	0	0	0	0	0	0	0	0	0	0	0	0	0	0	0	0	0	0	0	0	0	0	0	0	0	0	0	0	0	0
RNA_SPIKE_gcp	CTRL	91900	+	1108	0	0	0	0	0	0	0	0	0	0	0	0	0	0	0	0	0	0	0	0	0	0	0	0	0	0	0	0	0	0	0	0	0	0	0	0	0	0	0	0	0	0	0	0	0
RNA_SPIKE_ynbA	CTRL	93008	+	1053	75146	75146	525	713	769	765	689	602	554	702	578	541	749	630	735	586	661	527	671	594	4704	552	585	535	543	7859	740	482	620	388	509	679	816	843	632	715	691	835	669	745	775	962	629	702	665
Xkr4	1	3214481	-	3734	0	0	0	0	0	0	0	0	0	0	0	0	0	0	0	0	0	0	0	0	0	0	0	0	0	0	0	0	0	0	0	0	0	0	0	0	0	0	0	0	0	0	0	0	0
Rp1	1	4290845	-	9847	0	0	0	0	0	0	0	0	0	0	0	0	0	0	0	0	0	0	0	0	0	0	0	0	0	0	0	0	0	0	0	0	0	0	0	0	0	0	0	0	0	0	0	0	0
Sox17	1	4490927	-	3230	0	0	0	0	0	0	0	0	0	0	0	0	0	0	0	0	0	0	0	0	0	0	0	0	0	0	0	0	0	0	0	0	0	0	0	0	0	0	0	0	0	0	0	0	0
Mrpl15	1	4773199	-	4301	2334	2342	3	57	72	34	1	8	7	4	5	2	55	4	3	6	5	3	18	2	104	1	5	6	4	192	58	7	2	1	4	5	42	34	34	17	6	85	6	48	33	37	34	40	11
Lypla1	1	4807892	+	2433	364	364	1	6	2	6	2	0	3	1	6	0	1	0	3	1	1	0	9	0	17	1	7	4	0	42	1	1	2	0	0	0	12	5	1	2	0	28	1	2	3	7	5	1	20
Tcea1	1	4857593	+	2947	474	1550	5	12	32	11	3	6	3	6	4	4	25	17	3	5	6	5	24	1	98	5	4	4	1	154	44	5	7	2	5	2	21	36	18	32	7	34	7	17	19	38	48	17	4
Rgs20	1	4909575	-	2341	8	8	0	0	0	0	0	0	0	0	0	0	0	0	0	0	0	0	0	0	0	0	0	0	1	1	0	1	0	0	0	0	0	0	0	0	0	0	0	0	0	0	0	0	0
Atp6v1h	1	5083072	+	2076	283	283	2	5	10	3	0	1	0	1	2	3	2	0	1	0	0	0	3	1	13	1	0	1	1	26	1	1	2	0	0	2	5	9	4	7	2	9	0	3	2	8	9	2	4
Oprk1	1	5588392	+	4807	0	0	0	0	0	0	0	0	0	0	0	0	0	0	0	0	0	0	0	0	0	0	0	0	0	0	0	0	0	0	0	0	0	0	0	0	0	0	0	0	0	0	0	0	0
Npbwr1	1	5913706	-	3792	0	0	0	0	0	0	0	0	0	0	0	0	0	0	0	0	0	0	0	0	0	0	0	0	0	0	0	0	0	0	0	0	0	0	0	0	0	0	0	0	0	0	0	0	0
Rb1cc1	1	6214561	+	7146	150	172	2	1	1	1	2	0	0	0	2	0	0	1	0	1	4	0	2	0	10	0	1	1	1	13	1	2	2	0	0	0	0	0	9	3	0	5	0	2	4	9	0	2	1
Fam150a	1	6359230	+	958	0	0	0	0	0	0	0	0	0	0	0	0	0	0	0	0	0	0	0	0	0	0	0	0	0	0	0	0	0	0	0	0	0	0	0	0	0	0	0	0	0	0	0	0	0
St18	1	6487130	+	6261	0	0	0	0	0	0	0	0	0	0	0	0	0	0	0	0	0	0	0	0	0	0	0	0	0	0	0	0	0	0	0	0	0	0	0	0	0	0	0	0	0	0	0	0	0
Pcmtd1	1	7088819	+	5332	198	424	12	7	6	6	7	1	2	2	3	0	8	2	2	6	5	1	5	6	22	0	4	4	1	41	2	8	0	0	1	3	8	6	2	8	2	11	3	5	1	5	2	3	6
Sntg1	1	8362660	-	4293	0	0	0	0	0	0	0	0	0	0	0	0	0	0	0	0	0	0	0	0	0	0	0	0	0	0	0	0	0	0	0	0	0	0	0	0	0	0	0	0	0	0	0	0	0
Rrs1	1	9545307	+	2148	143	270	0	6	14	5	0	0	0	2	0	1	4	0	1	2	2	0	0	0	17	1	0	0	0	27	0	0	2	0	1	1	11	4	1	15	1	1	1	1	3	0	2	2	4
Adhfe1	1	9547945	+	3239	0	0	0	0	0	0	0	0	0	0	0	0	0	0	0	0	0	0	0	0	0	0	0	0	0	0	0	0	0	0	0	0	0	0	0	0	0	0	0	0	0	0	0	0	0
2610203C22Rik	1	9560832	-	1345	0	0	0	0	0	0	0	0	0	0	0	0	0	0	0	0	0	0	0	0	0	0	0	0	0	0	0	0	0	0	0	0	0	0	0	0	0	0	0	0	0	0	0	0	0
3110035E14Rik	1	9601166	+	3287	2	2	0	0	0	0	0	0	0	0	0	0	0	0	0	0	0	0	0	0	0	0	0	0	0	0	0	0	0	0	0	0	0	0	0	0	0	0	0	0	0	0	0	0	0
Mybl1	1	9668834	-	3660	46	46	0	1	0	0	0	0	1	3	0	0	0	0	0	0	0	0	0	1	0	0	0	0	0	2	0	0	0	0	0	0	0	1	0	0	0	0	0	1	1	0	0	0	0
Vcpip1	1	9723195	-	5275	178	178	0	3	5	13	0	0	0	0	0	1	1	1	0	0	0	0	0	0	10	0	3	1	2	12	7	3	0	0	3	0	0	0	1	2	0	5	1	0	0	8	0	2	7
1700034P13Rik	1	9747547	+	1594	6	6	0	0	0	0	0	0	0	0	0	0	0	0	0	0	0	0	0	0	0	0	0	0	0	2	0	0	0	0	0	0	0	0	0	0	0	1	0	0	0	0	0	0	0
Sgk3	1	9798029	+	5720	30	30	0	0	0	1	0	0	0	0	0	0	0	0	0	0	0	0	1	0	3	0	0	0	0	3	0	0	0	0	0	0	0	0	8	0	0	0	0	0	1	0	0	0	0
6030422M02Rik	1	9908537	+	2653	0	0	0	0	0	0	0	0	0	0	0	0	0	0	0	0	0	0	0	0	0	0	0	0	0	0	0	0	0	0	0	0	0	0	0	0	0	0	0	0	0	0	0	0	0
Snhg6	1	9942024	-	507	935	935	3	14	30	1	3	1	1	2	3	2	36	39	1	0	2	0	15	3	38	1	3	1	1	79	26	4	0	0	1	0	17	8	23	4	1	14	0	7	6	6	8	32	19
Snord87	1	9942469	-	140	57	57	1	0	3	0	0	2	2	0	1	0	0	0	0	0	0	0	0	0	2	0	0	1	0	5	0	0	1	0	0	0	0	0	0	5	0	0	1	0	0	2	1	4	0
Ppp1r42	1	9968625	-	1600	0	0	0	0	0	0	0	0	0	0	0	0	0	0	0	0	0	0	0	0	0	0	0	0	0	0	0	0	0	0	0	0	0	0	0	0	0	0	0	0	0	0	0	0	0
Cops5	1	10024830	-	1339	590	593	2	8	16	8	0	1	1	0	2	0	2	1	2	0	0	0	4	1	24	0	1	1	1	40	10	0	0	2	0	3	7	4	8	8	1	9	2	4	18	10	7	16	5
Cspp1	1	10038117	+	4454	227	287	8	2	2	9	4	1	1	1	4	4	1	0	1	1	7	0	0	4	13	1	2	2	6	20	2	2	4	0	3	0	1	2	5	5	0	0	0	4	1	2	0	3	4
Arfgef1	1	10137506	-	7142	263	264	1	0	3	10	3	0	2	3	1	0	1	1	0	2	4	2	7	0	11	0	1	0	0	24	0	5	3	0	0	0	1	8	4	12	1	9	0	3	1	3	12	6	0
Cpa6	1	10324726	-	2030	0	0	0	0	0	0	0	0	0	0	0	0	0	0	0	0	0	0	0	0	0	0	0	0	0	0	0	0	0	0	0	0	0	0	0	0	0	0	0	0	0	0	0	0	0
Mir467e	1	10708386	-	155	0	0	0	0	0	0	0	0	0	0	0	0	0	0	0	0	0	0	0	0	0	0	0	0	0	0	0	0	0	0	0	0	0	0	0	0	0	0	0	0	0	0	0	0	0
Prex2	1	10993364	+	11287	70	70	0	0	2	1	2	0	1	2	0	0	1	0	1	0	0	0	0	0	6	0	0	0	0	7	2	0	1	0	1	1	0	1	0	1	0	1	1	0	0	1	1	4	0
A830018L16Rik	1	11414004	+	8393	17	17	0	0	0	0	0	0	0	1	0	0	0	0	0	0	1	0	0	0	0	0	0	0	0	1	0	0	0	0	0	0	0	0	0	0	1	2	0	0	1	1	1	1	0
4932411L15	1	12667462	+	3300	0	0	0	0	0	0	0	0	0	0	0	0	0	0	0	0	0	0	0	0	0	0	0	0	0	0	0	0	0	0	0	0	0	0	0	0	0	0	0	0	0	0	0	0	0
Sulf1	1	12692329	+	4964	216	216	0	3	5	0	0	1	1	1	1	0	6	1	0	0	0	0	0	3	12	2	0	1	1	18	5	0	0	0	0	0	0	12	1	2	1	29	1	2	2	8	4	1	2
Slco5a1	1	12866549	-	8611	12	12	0	0	0	1	0	0	0	0	0	0	0	0	0	0	0	0	0	0	1	0	0	0	0	1	0	2	0	0	0	0	0	0	0	0	0	0	0	0	0	0	0	0	1
Prdm14	1	13113427	-	2693	4	4	0	0	1	0	0	0	0	0	0	0	0	0	0	0	0	0	0	0	0	0	0	0	0	1	0	0	0	0	0	0	0	0	2	0	0	0	0	0	0	0	0	0	0
Ncoa2	1	13139158	-	8313	40	40	0	6	0	0	0	1	0	0	0	0	0	0	0	1	0	0	0	0	2	0	0	0	0	2	0	0	0	0	0	0	0	0	0	0	1	0	0	0	0	7	0	1	0
Tram1	1	13564701	-	2988	224	224	0	6	1	5	1	1	0	1	1	0	3	0	0	2	0	0	5	1	8	0	2	1	0	15	1	1	0	0	0	1	0	1	1	24	2	2	1	6	2	12	1	1	6
Lactb2	1	13625899	-	1987	356	356	2	6	20	5	1	0	0	0	0	0	6	0	1	0	0	0	2	1	10	2	0	0	0	32	1	2	0	1	0	0	4	2	11	6	0	6	0	3	0	10	2	7	0
Xkr9	1	13668670	+	2026	0	0	0	0	0	0	0	0	0	0	0	0	0	0	0	0	0	0	0	0	0	0	0	0	0	0	0	0	0	0	0	0	0	0	0	0	0	0	0	0	0	0	0	0	0
Gm5523	1	13785684	-	1345	18	29	0	1	0	2	1	0	0	0	0	0	0	0	0	0	0	0	1	0	1	0	0	0	0	0	5	0	0	0	0	0	0	0	1	0	0	2	0	0	0	0	0	0	1
Eya1	1	14168957	-	4445	0	0	0	0	0	0	0	0	0	0	0	0	0	0	0	0	0	0	0	0	0	0	0	0	0	0	0	0	0	0	0	0	0	0	0	0	0	0	0	0	0	0	0	0	0
Msc	1	14753345	-	1817	0	0	0	0	0	0	0	0	0	0	0	0	0	0	0	0	0	0	0	0	0	0	0	0	0	0	0	0	0	0	0	0	0	0	0	0	0	0	0	0	0	0	0	0	0
Trpa1	1	14872647	-	4363	0	0	0	0	0	0	0	0	0	0	0	0	0	0	0	0	0	0	0	0	0	0	0	0	0	0	0	0	0	0	0	0	0	0	0	0	0	0	0	0	0	0	0	0	0
Kcnb2	1	15312351	+	5409	0	0	0	0	0	0	0	0	0	0	0	0	0	0	0	0	0	0	0	0	0	0	0	0	0	0	0	0	0	0	0	0	0	0	0	0	0	0	0	0	0	0	0	0	0
Terf1	1	15805557	+	1733	666	667	4	8	9	12	0	2	2	9	0	2	27	2	0	3	2	0	2	1	33	0	5	1	6	56	4	4	2	0	2	2	22	7	9	15	3	7	1	0	9	5	10	13	3
Gm106	1	15853861	-	2848	18	18	0	0	0	0	0	0	1	0	0	0	0	0	0	0	0	0	0	0	1	1	0	0	0	2	0	0	0	0	0	0	1	0	0	0	0	0	0	0	0	0	0	0	0
4930444P10Rik	1	16065978	-	817	5	5	0	0	0	0	0	0	0	0	0	0	0	0	0	0	0	0	0	0	0	0	1	0	0	1	0	0	0	0	0	0	0	0	0	0	0	0	0	0	0	0	0	0	0
Rpl7	1	16101295	-	1033	5260	9227	11	153	158	190	10	14	14	9	25	11	171	55	38	28	19	9	95	13	344	6	13	15	15	656	137	16	18	10	15	24	195	189	145	222	21	203	20	143	102	256	177	195	199
Rdh10	1	16105781	+	2395	69	69	0	0	1	0	0	0	0	2	0	0	0	0	0	0	0	0	0	0	5	0	0	0	0	7	0	0	0	0	0	0	3	1	0	0	0	0	0	2	4	0	0	0	0
Stau2	1	16228809	-	2990	28	28	0	0	0	0	0	0	0	0	0	0	5	0	0	0	3	0	0	0	1	0	0	0	0	0	0	0	0	2	0	0	1	0	0	0	0	0	0	0	1	3	0	0	2
Ube2w	1	16540787	-	4324	221	222	0	2	8	0	2	1	1	0	0	0	4	8	2	1	0	1	1	5	9	0	0	0	0	17	0	0	0	1	0	1	2	5	2	0	0	1	0	0	5	5	2	1	0
Tceb1	1	16642764	-	1055	1649	1663	1	27	26	8	5	4	3	6	0	1	25	19	9	3	4	3	12	3	73	1	3	5	5	118	40	5	3	3	2	3	68	25	8	54	5	50	8	20	12	31	18	34	9
D030040B21Rik	1	16657451	+	2888	0	0	0	0	0	0	0	0	0	0	0	0	0	0	0	0	0	0	0	0	0	0	0	0	0	0	0	0	0	0	0	0	0	0	0	0	0	0	0	0	0	0	0	0	0
Tmem70	1	16665090	+	1832	146	146	0	3	0	1	1	0	0	2	1	0	6	9	1	0	0	0	1	0	9	0	0	0	0	16	3	1	0	0	1	0	7	0	2	1	1	2	1	0	0	1	3	0	1
Ly96	1	16688355	+	703	0	0	0	0	0	0	0	0	0	0	0	0	0	0	0	0	0	0	0	0	0	0	0	0	0	0	0	0	0	0	0	0	0	0	0	0	0	0	0	0	0	0	0	0	0
Jph1	1	16994939	-	4907	104	104	0	0	2	2	3	1	0	0	0	0	6	0	1	0	0	0	1	0	2	0	0	0	0	6	2	2	0	0	0	0	3	1	0	1	2	4	0	0	4	2	0	0	0
Gdap1	1	17145272	+	4037	0	0	0	0	0	0	0	0	0	0	0	0	0	0	0	0	0	0	0	0	0	0	0	0	0	0	0	0	0	0	0	0	0	0	0	0	0	0	0	0	0	0	0	0	0
Pi15	1	17601800	+	7023	0	0	0	0	0	0	0	0	0	0	0	0	0	0	0	0	0	0	0	0	0	0	0	0	0	0	0	0	0	0	0	0	0	0	0	0	0	0	0	0	0	0	0	0	0
Crispld1	1	17727316	+	4106	0	0	0	0	0	0	0	0	0	0	0	0	0	0	0	0	0	0	0	0	0	0	0	0	0	0	0	0	0	0	0	0	0	0	0	0	0	0	0	0	0	0	0	0	0
Crisp4	1	18115190	-	1292	0	0	0	0	0	0	0	0	0	0	0	0	0	0	0	0	0	0	0	0	0	0	0	0	0	0	0	0	0	0	0	0	0	0	0	0	0	0	0	0	0	0	0	0	0
Defb44-ps	1	18210052	-	322	0	0	0	0	0	0	0	0	0	0	0	0	0	0	0	0	0	0	0	0	0	0	0	0	0	0	0	0	0	0	0	0	0	0	0	0	0	0	0	0	0	0	0	0	0
Defb18	1	18236472	-	358	0	0	0	0	0	0	0	0	0	0	0	0	0	0	0	0	0	0	0	0	0	0	0	0	0	0	0	0	0	0	0	0	0	0	0	0	0	0	0	0	0	0	0	0	0
Defb41	1	18250977	-	569	0	0	0	0	0	0	0	0	0	0	0	0	0	0	0	0	0	0	0	0	0	0	0	0	0	0	0	0	0	0	0	0	0	0	0	0	0	0	0	0	0	0	0	0	0
Gm15386	1	18260523	-	356	0	0	0	0	0	0	0	0	0	0	0	0	0	0	0	0	0	0	0	0	0	0	0	0	0	0	0	0	0	0	0	0	0	0	0	0	0	0	0	0	0	0	0	0	0
Tfap2d	1	19102921	+	1847	0	0	0	0	0	0	0	0	0	0	0	0	0	0	0	0	0	0	0	0	0	0	0	0	0	0	0	0	0	0	0	0	0	0	0	0	0	0	0	0	0	0	0	0	0
Tfap2b	1	19208813	+	6491	0	0	0	0	0	0	0	0	0	0	0	0	0	0	0	0	0	0	0	0	0	0	0	0	0	0	0	0	0	0	0	0	0	0	0	0	0	0	0	0	0	0	0	0	0
Pkhd1	1	20057778	-	13028	8	8	0	0	0	0	0	0	0	0	0	0	1	0	0	0	0	0	0	0	0	0	0	0	0	1	0	0	0	0	0	0	0	0	0	0	0	0	0	0	0	0	0	0	0
4930486I03Rik	1	20356353	+	886	0	0	0	0	0	0	0	0	0	0	0	0	0	0	0	0	0	0	0	0	0	0	0	0	0	0	0	0	0	0	0	0	0	0	0	0	0	0	0	0	0	0	0	0	0
Mir206	1	20678909	+	173	0	0	0	0	0	0	0	0	0	0	0	0	0	0	0	0	0	0	0	0	0	0	0	0	0	0	0	0	0	0	0	0	0	0	0	0	0	0	0	0	0	0	0	0	0
Mir133b	1	20682668	+	219	0	0	0	0	0	0	0	0	0	0	0	0	0	0	0	0	0	0	0	0	0	0	0	0	0	0	0	0	0	0	0	0	0	0	0	0	0	0	0	0	0	0	0	0	0
Il17a	1	20730804	+	1271	0	0	0	0	0	0	0	0	0	0	0	0	0	0	0	0	0	0	0	0	0	0	0	0	0	0	0	0	0	0	0	0	0	0	0	0	0	0	0	0	0	0	0	0	0
Il17f	1	20777145	-	1278	0	0	0	0	0	0	0	0	0	0	0	0	0	0	0	0	0	0	0	0	0	0	0	0	0	0	0	0	0	0	0	0	0	0	0	0	0	0	0	0	0	0	0	0	0
Mcm3	1	20803013	-	2986	1035	1035	4	17	25	27	1	5	12	3	0	5	4	4	2	10	10	7	16	5	46	1	1	4	2	86	17	5	9	0	1	10	27	17	22	8	0	34	3	27	4	25	1	24	25
6720483E21Rik	1	20888649	-	1220	0	0	0	0	0	0	0	0	0	0	0	0	0	0	0	0	0	0	0	0	0	0	0	0	0	0	0	0	0	0	0	0	0	0	0	0	0	0	0	0	0	0	0	0	0
Paqr8	1	20890521	+	4520	3	3	0	0	0	0	0	0	0	0	0	0	0	0	0	0	0	0	0	0	0	0	1	0	0	0	0	0	0	0	0	0	0	0	0	0	0	0	0	0	0	0	0	0	0
Efhc1	1	20951525	+	2308	7	7	0	0	0	0	0	0	0	0	0	0	0	0	0	0	0	0	0	0	1	0	0	0	0	1	0	0	0	0	0	0	0	0	0	0	0	1	0	0	0	0	0	0	1
Tram2	1	21001396	-	1490	27	27	0	0	7	0	0	0	0	0	0	0	0	0	0	0	0	0	0	0	1	0	0	0	0	3	0	0	0	0	0	0	0	0	0	0	1	0	0	0	0	0	0	1	0
Tmem14a	1	21218530	+	1212	13	13	0	0	0	0	0	0	0	0	0	0	0	0	0	0	0	0	0	0	1	0	0	0	0	2	0	0	0	0	0	0	0	0	0	0	0	0	0	0	0	0	0	0	1
Gsta3	1	21240488	+	1550	0	0	0	0	0	0	0	0	0	0	0	0	0	0	0	0	0	0	0	0	0	0	0	0	0	0	0	0	0	0	0	0	0	0	0	0	0	0	0	0	0	0	0	0	0
Gm4956	1	21285245	-	1248	0	0	0	0	0	0	0	0	0	0	0	0	0	0	0	0	0	0	0	0	0	0	0	0	0	0	0	0	0	0	0	0	0	0	0	0	0	0	0	0	0	0	0	0	0
Khdc1a	1	21349576	+	2050	0	0	0	0	0	0	0	0	0	0	0	0	0	0	0	0	0	0	0	0	0	0	0	0	0	0	0	0	0	0	0	0	0	0	0	0	0	0	0	0	0	0	0	0	0
Khdc1c	1	21368230	+	944	0	0	0	0	0	0	0	0	0	0	0	0	0	0	0	0	0	0	0	0	0	0	0	0	0	0	0	0	0	0	0	0	0	0	0	0	0	0	0	0	0	0	0	0	0
Khdc1b	1	21383455	+	2347	0	0	0	0	0	0	0	0	0	0	0	0	0	0	0	0	0	0	0	0	0	0	0	0	0	0	0	0	0	0	0	0	0	0	0	0	0	0	0	0	0	0	0	0	0
Kcnq5	1	21398402	-	7080	0	0	0	0	0	0	0	0	0	0	0	0	0	0	0	0	0	0	0	0	0	0	0	0	0	0	0	0	0	0	0	0	0	0	0	0	0	0	0	0	0	0	0	0	0
Rims1_loc1	1	22288421	-	2290	0	0	0	0	0	0	0	0	0	0	0	0	0	0	0	0	0	0	0	0	0	0	0	0	0	0	0	0	0	0	0	0	0	0	0	0	0	0	0	0	0	0	0	0	0
Rims1_loc2	1	22468190	-	1977	0	0	0	0	0	0	0	0	0	0	0	0	0	0	0	0	0	0	0	0	0	0	0	0	0	0	0	0	0	0	0	0	0	0	0	0	0	0	0	0	0	0	0	0	0
4933415F23Rik	1	23100473	-	1880	0	22	0	0	0	0	1	0	0	0	0	0	0	0	0	0	0	1	0	0	1	0	0	0	0	3	0	0	0	0	0	0	0	1	0	0	0	0	0	0	0	0	0	0	0
Mir30a	1	23272168	+	171	0	0	0	0	0	0	0	0	0	0	0	0	0	0	0	0	0	0	0	0	0	0	0	0	0	0	0	0	0	0	0	0	0	0	0	0	0	0	0	0	0	0	0	0	0
Mir30c-2	1	23291600	+	184	0	0	0	0	0	0	0	0	0	0	0	0	0	0	0	0	0	0	0	0	0	0	0	0	0	0	0	0	0	0	0	0	0	0	0	0	0	0	0	0	0	0	0	0	0
Ogfrl1	1	23366423	-	4944	85	88	0	0	0	7	0	0	0	0	0	0	0	0	1	0	0	0	6	0	2	0	0	0	0	7	1	1	0	1	1	0	2	2	0	1	0	1	0	0	0	0	1	1	7
B3gat2	1	23761825	+	4455	2	2	0	0	0	0	0	0	0	0	0	0	0	0	0	0	0	0	0	0	0	0	0	0	0	1	0	0	0	0	0	0	0	0	0	0	0	0	0	0	0	0	0	0	0
Smap1	1	23845626	-	2359	267	267	0	1	2	2	3	0	1	2	0	0	3	6	6	0	2	0	1	0	16	2	1	1	0	23	4	6	0	0	0	2	4	0	4	9	1	1	3	4	0	1	1	5	0
1110058L19Rik	1	23995938	-	767	434	434	0	9	0	9	4	0	0	2	0	1	0	8	1	1	1	1	9	0	23	1	3	1	2	31	3	1	2	0	1	0	16	8	19	2	0	4	1	1	6	11	2	17	1
Fam135a	1	24010757	-	6567	111	111	0	5	0	5	0	1	0	0	1	0	1	0	8	0	0	0	4	0	6	0	0	0	1	13	0	0	0	0	0	0	0	2	0	1	0	2	1	0	9	9	0	0	0
Col9a1	1	24177509	+	3988	0	0	0	0	0	0	0	0	0	0	0	0	0	0	0	0	0	0	0	0	0	0	0	0	0	0	0	0	0	0	0	0	0	0	0	0	0	0	0	0	0	0	0	0	0
Col19a1	1	24257682	-	10642	3	3	0	0	0	1	0	0	0	0	0	0	0	0	0	0	0	0	0	0	0	0	0	0	0	0	0	0	0	0	0	0	0	0	0	0	0	0	0	0	0	0	0	0	0
Lmbrd1	1	24678443	+	5492	59	59	0	0	1	0	0	0	0	1	0	0	1	2	0	1	0	0	0	0	4	0	0	0	0	5	4	1	0	0	0	0	1	4	1	0	0	1	0	1	4	2	4	0	0
Bai3	1	25067475	-	5622	0	0	0	0	0	0	0	0	0	0	0	0	0	0	0	0	0	0	0	0	0	0	0	0	0	0	0	0	0	0	0	0	0	0	0	0	0	0	0	0	0	0	0	0	0
Gm20172	1	25276403	-	1651	0	0	0	0	0	0	0	0	0	0	0	0	0	0	0	0	0	0	0	0	0	0	0	0	0	0	0	0	0	0	0	0	0	0	0	0	0	0	0	0	0	0	0	0	0
4931408C20Rik	1	26681800	-	4431	0	0	0	0	0	0	0	0	0	0	0	0	0	0	0	0	0	0	0	0	0	0	0	0	0	0	0	0	0	0	0	0	0	0	0	0	0	0	0	0	0	0	0	0	0
Gm597	1	28776121	-	2982	0	0	0	0	0	0	0	0	0	0	0	0	0	0	0	0	0	0	0	0	0	0	0	0	0	0	0	0	0	0	0	0	0	0	0	0	0	0	0	0	0	0	0	0	0
Phf3	1	30802341	-	7661	486	494	0	2	4	19	9	1	1	9	1	1	1	3	0	1	8	0	6	3	25	0	1	3	8	37	2	13	0	2	5	5	3	2	3	22	3	4	4	3	4	8	0	0	6
Ptp4a1	1	30940302	-	4229	52	52	0	0	0	3	0	0	0	0	0	0	0	1	0	0	0	0	0	0	3	0	0	0	0	6	0	0	0	0	0	0	0	0	0	1	0	0	0	3	0	0	0	1	0
Gm13363	1	30941591	-	2884	2	690	0	6	4	6	1	3	1	13	5	1	3	8	2	0	4	2	9	1	35	2	0	0	1	67	13	4	4	1	1	2	6	16	10	36	1	6	3	1	13	10	2	18	13
4931428L18Rik	1	31141077	-	1194	0	0	0	0	0	0	0	0	0	0	0	0	0	0	0	0	0	0	0	0	0	0	0	0	0	0	0	0	0	0	0	0	0	0	0	0	0	0	0	0	0	0	0	0	0
Lgsn	1	31176334	+	2003	0	0	0	0	0	0	0	0	0	0	0	0	0	0	0	0	0	0	0	0	0	0	0	0	0	0	0	0	0	0	0	0	0	0	0	0	0	0	0	0	0	0	0	0	0
4930521A18Rik	1	31222738	+	1549	0	0	0	0	0	0	0	0	0	0	0	0	0	0	0	0	0	0	0	0	0	0	0	0	0	0	0	0	0	0	0	0	0	0	0	0	0	0	0	0	0	0	0	0	0
Gm4850	1	31264746	+	1014	0	14	0	0	0	0	1	0	0	0	0	0	0	0	0	0	0	0	0	1	0	0	0	0	0	2	0	0	0	0	0	0	0	0	0	0	0	0	0	0	0	1	0	0	0
Khdrbs2	1	32172705	+	1459	0	0	0	0	0	0	0	0	0	0	0	0	0	0	0	0	0	0	0	0	0	0	0	0	0	0	0	0	0	0	0	0	0	0	0	0	0	0	0	0	0	0	0	0	0
Gm9839	1	32519562	-	1537	0	1	0	0	0	0	0	0	0	0	0	0	0	0	0	0	0	0	0	0	0	0	0	0	0	0	0	0	0	0	0	0	0	0	0	0	0	0	0	0	0	0	0	0	0
Gm5415	1	32543545	-	3848	0	0	0	0	0	0	0	0	0	0	0	0	0	0	0	0	0	0	0	0	0	0	0	0	0	0	0	0	0	0	0	0	0	0	0	0	0	0	0	0	0	0	0	0	0
Prim2	1	33453810	-	2037	261	261	0	8	0	8	0	0	0	0	2	2	0	1	0	0	0	1	2	0	13	1	0	0	1	16	1	0	1	0	0	1	3	0	7	14	0	12	0	27	1	2	1	4	0
1700001G17Rik	1	33669723	+	989	0	0	0	0	0	0	0	0	0	0	0	0	0	0	0	0	0	0	0	0	0	0	0	0	0	0	0	0	0	0	0	0	0	0	0	0	0	0	0	0	0	0	0	0	0
Rab23	1	33719795	+	4587	136	136	0	0	0	0	0	2	0	0	0	0	4	0	1	0	0	0	3	0	10	0	0	0	1	20	0	1	0	0	2	2	0	0	0	2	1	3	0	1	1	6	0	1	0
Bag2	1	33745483	-	1915	56	56	0	0	2	0	0	1	1	0	0	0	0	0	0	0	0	0	0	0	0	0	0	0	0	2	1	0	0	0	0	0	2	0	0	3	0	0	0	8	0	2	0	0	0
Zfp451	1	33761752	-	3750	122	122	0	0	0	2	0	0	0	0	0	0	0	0	2	0	0	0	0	0	8	0	1	0	0	7	3	0	1	0	0	0	0	0	1	10	0	2	0	0	1	1	0	2	0
Gm15455	1	33835898	-	3116	40	101	0	0	0	1	0	3	0	0	0	0	0	2	0	0	0	0	0	2	3	0	0	1	0	4	0	1	2	0	0	0	8	0	0	5	0	5	0	0	0	0	1	5	1
Bend6	1	33852051	-	2392	31	31	0	0	1	5	1	0	0	0	0	0	0	0	0	0	0	0	0	0	2	0	0	1	0	1	1	0	0	0	0	0	1	0	0	0	0	0	0	0	0	0	1	0	0
Dst	1	34011724	+	23342	586	590	2	6	8	15	5	2	9	11	6	3	1	2	1	7	7	5	3	2	26	3	3	5	6	45	0	13	3	0	6	4	7	9	7	7	3	8	2	1	5	6	15	2	7
Mir5103	1	34433120	-	179	0	0	0	0	0	0	0	0	0	0	0	0	0	0	0	0	0	0	0	0	0	0	0	0	0	0	0	0	0	0	0	0	0	0	0	0	0	0	0	0	0	0	0	0	0
Ccdc115	1	34436669	-	1805	200	241	1	15	0	1	0	0	0	0	1	1	2	0	0	1	2	0	1	0	13	1	1	0	0	16	12	1	0	1	1	1	2	0	7	6	0	3	0	3	4	3	1	0	1
Imp4	1	34439728	+	2349	499	500	0	10	18	1	0	1	0	7	1	0	3	4	2	1	0	0	2	0	20	0	1	0	1	50	7	1	1	0	3	1	8	8	5	2	1	8	0	3	3	21	5	7	6
Ptpn18	1	34459645	+	1673	12	12	0	0	0	0	0	1	0	0	0	0	0	0	0	0	0	0	0	0	1	0	0	0	0	2	0	0	0	0	0	0	0	0	0	0	0	3	0	0	0	0	0	0	1
Prss39	1	34498329	+	1346	0	0	0	0	0	0	0	0	0	0	0	0	0	0	0	0	0	0	0	0	0	0	0	0	0	0	0	0	0	0	0	0	0	0	0	0	0	0	0	0	0	0	0	0	0
Cfc1	1	34535547	+	1138	0	0	0	0	0	0	0	0	0	0	0	0	0	0	0	0	0	0	0	0	0	0	0	0	0	0	0	0	0	0	0	0	0	0	0	0	0	0	0	0	0	0	0	0	0
Prss40	1	34552330	-	1401	0	0	0	0	0	0	0	0	0	0	0	0	0	0	0	0	0	0	0	0	0	0	0	0	0	0	0	0	0	0	0	0	0	0	0	0	0	0	0	0	0	0	0	0	0
Fam123c	1	34579592	+	4456	0	0	0	0	0	0	0	0	0	0	0	0	0	0	0	0	0	0	0	0	0	0	0	0	0	0	0	0	0	0	0	0	0	0	0	0	0	0	0	0	0	0	0	0	0
AA619741	1	34633534	-	2776	0	0	0	0	0	0	0	0	0	0	0	0	0	0	0	0	0	0	0	0	0	0	0	0	0	0	0	0	0	0	0	0	0	0	0	0	0	0	0	0	0	0	0	0	0
Arhgef4	1	34801621	+	2814	10	10	0	1	0	0	0	0	0	0	1	0	0	0	0	0	0	0	0	0	0	0	0	0	0	1	0	0	1	0	0	0	0	0	0	0	0	0	0	0	0	0	0	0	0
Fam168b	1	34813217	-	5180	208	208	0	3	0	11	0	0	0	0	0	2	1	2	2	0	0	1	8	0	8	0	1	1	0	13	9	7	2	0	1	3	13	1	1	7	1	7	2	0	2	3	2	1	2
Plekhb2	1	34849858	+	5569	26	26	0	0	0	0	0	0	0	0	0	0	0	0	0	0	0	0	0	0	1	0	0	0	0	5	0	1	0	0	0	0	0	0	0	1	0	0	0	0	1	0	0	0	0
Hs6st1	1	36068299	+	3819	184	184	0	4	0	1	9	4	0	0	1	0	2	0	1	0	0	0	6	0	6	0	0	0	0	10	1	0	4	2	0	0	1	2	0	2	1	3	0	1	0	6	0	2	2
Uggt1	1	36140027	-	9129	185	185	1	2	4	0	0	0	0	0	0	0	2	3	1	1	2	1	0	0	9	0	1	0	2	15	3	1	1	0	0	1	4	6	0	4	2	2	1	6	7	3	0	9	0
Neurl3	1	36264601	-	2683	0	0	0	0	0	0	0	0	0	0	0	0	0	0	0	0	0	0	0	0	0	0	0	0	0	0	0	0	0	0	0	0	0	0	0	0	0	0	0	0	0	0	0	0	0
Arid5a	1	36307632	+	5799	2	2	0	0	0	0	0	0	0	0	0	0	0	0	0	0	0	0	0	0	0	0	0	0	0	1	0	0	0	0	0	0	0	0	0	0	0	0	0	0	0	0	0	0	0
Kansl3	1	36335729	-	4763	139	139	2	1	1	0	0	0	0	0	0	0	7	1	0	1	0	0	0	0	5	0	4	0	0	9	8	4	0	0	0	0	0	3	1	7	0	2	0	0	0	7	7	1	2
Lman2l	1	36423185	-	2325	24	29	0	0	2	0	0	0	0	2	0	0	0	0	1	0	0	0	0	0	1	0	0	0	0	1	0	0	6	0	0	0	0	0	9	0	0	0	0	0	1	0	0	0	0
Cnnm4	1	36471496	+	4682	18	18	0	0	0	0	0	0	0	0	0	0	0	0	0	0	0	0	0	0	4	0	0	0	0	1	7	0	0	0	0	0	0	0	0	1	0	0	1	1	0	0	0	0	0
Cnnm3	1	36511775	+	5383	45	45	0	0	0	0	0	0	0	0	0	0	0	0	0	0	4	0	0	0	3	0	3	0	0	6	0	0	0	0	0	0	0	2	0	0	0	0	0	4	0	1	0	0	0
Ankrd23	1	36530533	-	2054	31	31	0	0	0	0	0	0	0	0	0	0	0	0	0	0	0	0	0	0	1	0	0	2	1	5	0	0	6	0	0	0	0	0	0	0	0	1	0	0	0	0	0	0	0
Ankrd39	1	36538172	-	1886	65	65	0	2	4	0	1	0	1	0	1	0	0	4	0	1	0	0	1	0	2	0	0	0	0	5	0	0	0	0	0	0	0	0	0	0	0	0	0	0	0	1	6	1	0
Sema4c	1	36548641	-	3905	20	20	0	0	0	0	2	0	0	0	0	0	0	0	0	0	0	0	6	0	0	0	0	0	0	1	0	2	0	0	0	0	0	0	1	0	0	0	0	0	0	1	0	0	0
Fam178b	1	36562695	-	2669	48	48	0	0	0	1	0	0	0	0	0	0	0	0	0	0	0	0	0	0	2	0	0	1	0	4	4	0	0	0	0	0	1	0	0	0	0	7	0	5	0	1	0	0	0
Cox5b	1	36691386	+	669	668	1350	1	26	21	21	10	3	2	2	6	2	27	22	4	10	2	3	9	2	63	2	5	1	1	139	23	2	8	2	6	6	13	15	19	21	4	24	9	9	26	24	27	34	19
Actr1b	1	36699201	-	2177	337	337	0	2	10	13	0	3	2	0	2	0	9	13	1	5	0	0	6	1	16	0	0	3	0	26	25	2	1	0	2	2	14	1	5	9	0	3	1	5	2	2	2	4	5
4933424G06Rik	1	36714437	+	1227	0	0	0	0	0	0	0	0	0	0	0	0	0	0	0	0	0	0	0	0	0	0	0	0	0	0	0	0	0	0	0	0	0	0	0	0	0	0	0	0	0	0	0	0	0
Zap70	1	36761760	+	2280	0	0	0	0	0	0	0	0	0	0	0	0	0	0	0	0	0	0	0	0	0	0	0	0	0	0	0	0	0	0	0	0	0	0	0	0	0	0	0	0	0	0	0	0	0
Tmem131	1	36792188	-	6648	205	235	0	1	1	5	0	0	0	3	3	0	0	4	1	0	1	0	8	1	11	0	0	0	0	20	3	5	0	0	1	0	1	2	10	9	0	1	0	6	1	3	0	0	8
Cnga3	1	37219160	+	3598	0	0	0	0	0	0	0	0	0	0	0	0	0	0	0	0	0	0	0	0	0	0	0	0	0	0	0	0	0	0	0	0	0	0	0	0	0	0	0	0	0	0	0	0	0
Inpp4a	1	37299792	+	6916	10	10	0	0	1	1	0	0	0	0	1	0	0	0	0	0	0	0	0	0	0	0	0	0	0	1	0	0	0	0	0	0	0	1	0	0	0	0	1	0	0	0	0	0	0
6330578E17Rik	1	37417084	-	3962	222	222	0	2	9	0	0	0	0	0	0	0	0	4	1	0	1	0	6	0	10	1	0	0	0	19	2	1	0	0	1	1	14	2	0	9	0	3	2	3	1	0	5	1	0
Unc50	1	37430071	+	1512	253	253	0	5	0	4	1	1	0	3	0	1	5	2	0	0	0	0	5	0	18	0	1	0	0	19	14	1	0	0	0	0	3	1	3	5	2	2	0	2	4	10	1	1	1
Mgat4a	1	37439339	-	7154	51	51	0	0	0	0	0	0	0	0	0	0	0	0	1	0	0	0	0	0	2	0	0	0	0	6	0	1	0	0	0	0	5	0	0	5	0	2	1	0	0	4	2	0	0
4930594C11Rik	1	37485850	-	2855	33	63	0	0	1	1	7	1	0	0	0	0	0	0	1	0	1	0	0	0	3	0	0	0	0	4	1	0	0	0	0	0	0	1	0	4	0	0	0	0	0	3	0	0	2
2010300C02Rik	1	37611675	-	4461	1	1	0	0	0	0	0	0	0	0	0	0	0	0	0	0	0	0	0	0	0	0	0	0	0	0	0	0	0	0	0	0	0	0	0	0	0	0	0	0	0	0	1	0	0
Tsga10	1	37754775	-	3500	16	16	0	1	1	0	0	0	0	0	0	0	0	0	0	0	0	0	0	0	0	0	0	0	0	1	1	0	0	0	0	0	0	0	0	0	0	0	0	0	0	0	0	0	0
Lipt1	1	37872105	+	1655	30	30	0	0	0	0	0	0	0	0	0	0	1	0	1	0	2	0	0	0	2	0	0	0	0	3	0	0	0	0	0	0	1	0	0	0	0	0	0	0	0	0	0	0	0
Mitd1	1	37878889	-	1329	390	390	1	8	1	11	0	0	0	1	1	0	6	2	0	0	4	0	1	2	21	0	1	0	0	34	1	1	0	0	0	0	8	1	10	0	0	15	1	0	8	1	2	16	16
Mrpl30	1	37890452	+	791	323	501	0	5	0	4	0	0	1	0	1	0	13	3	0	1	4	1	12	1	21	0	0	2	0	43	8	0	1	0	2	3	9	11	7	12	0	8	1	6	2	25	15	18	8
Lyg2	1	37905922	-	2664	0	0	0	0	0	0	0	0	0	0	0	0	0	0	0	0	0	0	0	0	0	0	0	0	0	0	0	0	0	0	0	0	0	0	0	0	0	0	0	0	0	0	0	0	0
Lyg1	1	37946737	-	898	0	0	0	0	0	0	0	0	0	0	0	0	0	0	0	0	0	0	0	0	0	0	0	0	0	0	0	0	0	0	0	0	0	0	0	0	0	0	0	0	0	0	0	0	0
Txndc9	1	37983866	-	4696	359	957	1	6	22	18	3	0	1	7	6	1	20	20	3	5	2	1	7	0	50	1	3	2	2	78	26	0	5	1	2	0	27	17	21	8	0	20	3	21	29	9	18	34	8
Eif5b	1	37997909	+	7897	2523	2534	11	14	33	25	14	17	12	6	5	12	34	17	13	25	21	5	16	11	106	9	11	18	18	211	41	13	9	9	20	25	40	52	29	28	14	37	24	27	30	45	41	45	30
Rev1	1	38052785	-	4362	596	596	0	0	11	9	1	3	0	2	1	1	2	4	2	2	1	6	17	2	24	2	2	2	3	35	10	26	6	0	5	3	12	11	12	5	1	6	1	8	21	15	3	11	13
Aff3	1	38177326	-	6110	38	38	0	0	0	0	0	0	0	0	0	0	0	0	0	0	0	0	1	0	1	0	0	0	0	5	4	0	0	0	0	0	0	0	4	2	0	0	0	0	0	5	0	1	0
Lonrf2	1	38794508	-	5177	0	0	0	0	0	0	0	0	0	0	0	0	0	0	0	0	0	0	0	0	0	0	0	0	0	0	0	0	0	0	0	0	0	0	0	0	0	0	0	0	0	0	0	0	0
Chst10	1	38863872	-	3219	8	8	0	0	1	0	0	0	0	0	0	0	0	0	0	0	0	0	0	0	0	0	0	0	0	0	0	0	0	0	0	0	0	0	0	0	0	0	0	0	0	0	0	0	0
Nms	1	38939048	+	1101	0	0	0	0	0	0	0	0	0	0	0	0	0	0	0	0	0	0	0	0	0	0	0	0	0	0	0	0	0	0	0	0	0	0	0	0	0	0	0	0	0	0	0	0	0
Pdcl3	1	38987713	+	1806	742	743	0	11	8	4	1	0	1	2	1	1	29	14	3	0	2	0	11	3	37	1	0	0	0	65	5	1	1	2	1	5	9	13	2	7	4	13	2	6	9	16	26	12	18
Npas2	1	39194171	+	4280	1	1	0	0	0	0	0	0	0	0	0	0	0	0	0	0	0	0	0	0	0	0	0	0	0	0	0	0	0	0	0	0	0	0	0	0	0	0	0	0	0	0	0	0	0
Rpl31	1	39367750	+	1353	672	2806	4	37	51	43	9	3	12	2	5	10	37	27	11	10	8	5	39	5	146	3	6	2	2	277	39	6	9	1	9	9	33	71	30	63	5	46	4	39	34	71	48	79	69
Tbc1d8	1	39371495	-	4539	29	29	0	0	0	0	0	0	0	0	0	0	0	0	1	0	0	0	2	0	2	0	0	0	0	3	0	0	0	0	0	0	0	6	0	0	0	0	0	0	0	1	1	0	0
D1Bwg0212e	1	39535701	+	3266	113	113	0	0	0	1	0	0	0	0	1	0	2	1	1	0	0	0	0	0	5	0	1	0	0	14	0	0	6	0	0	0	0	0	1	0	1	7	0	0	1	0	0	0	1
Snord89	1	39548746	-	194	20	20	0	0	0	0	0	0	0	1	0	0	0	0	0	0	0	0	0	0	0	0	0	0	0	2	1	0	0	0	0	0	0	0	0	0	0	0	0	0	0	9	0	1	0
Rnf149	1	39551295	-	2534	273	273	0	7	5	7	0	1	0	0	4	0	0	1	0	1	2	0	4	0	14	0	1	0	0	16	3	2	1	0	0	0	2	3	3	6	0	13	1	5	1	9	6	2	1
Creg2	1	39618405	-	5899	0	0	0	0	0	0	0	0	0	0	0	0	0	0	0	0	0	0	0	0	0	0	0	0	0	0	0	0	0	0	0	0	0	0	0	0	0	0	0	0	0	0	0	0	0
Rfx8	1	39665300	-	2100	0	0	0	0	0	0	0	0	0	0	0	0	0	0	0	0	0	0	0	0	0	0	0	0	0	0	0	0	0	0	0	0	0	0	0	0	0	0	0	0	0	0	0	0	0
Gm3646	1	39804140	-	459	0	0	0	0	0	0	0	0	0	0	0	0	0	0	0	0	0	0	0	0	0	0	0	0	0	0	0	0	0	0	0	0	0	0	0	0	0	0	0	0	0	0	0	0	0
1700066B17Rik	1	39842427	-	631	0	0	0	0	0	0	0	0	0	0	0	0	0	0	0	0	0	0	0	0	0	0	0	0	0	0	0	0	0	0	0	0	0	0	0	0	0	0	0	0	0	0	0	0	0
Map4k4	1	39900812	+	6074	417	417	6	2	17	7	2	2	4	1	4	1	4	1	3	1	2	1	3	5	29	0	1	1	0	35	6	0	0	2	1	3	2	5	6	4	1	4	0	0	1	18	4	4	1
Gm16894	1	40076211	-	958	0	0	0	0	0	0	0	0	0	0	0	0	0	0	0	0	0	0	0	0	0	0	0	0	0	0	0	0	0	0	0	0	0	0	0	0	0	0	0	0	0	0	0	0	0
Il1r2	1	40084667	+	1444	0	0	0	0	0	0	0	0	0	0	0	0	0	0	0	0	0	0	0	0	0	0	0	0	0	0	0	0	0	0	0	0	0	0	0	0	0	0	0	0	0	0	0	0	0
Il1r1	1	40224979	+	5135	1	1	0	0	0	0	0	0	0	0	0	0	0	0	0	0	0	0	0	0	0	0	0	0	0	0	0	0	0	0	0	0	0	0	0	0	0	0	0	0	0	0	0	0	0
Il1rl2	1	40324526	+	2050	0	0	0	0	0	0	0	0	0	0	0	0	0	0	0	0	0	0	0	0	0	0	0	0	0	0	0	0	0	0	0	0	0	0	0	0	0	0	0	0	0	0	0	0	0
Il1rl1	1	40439548	+	7066	7	7	0	0	0	0	1	1	0	0	0	0	0	1	0	0	0	0	0	0	1	0	0	0	0	1	0	0	0	0	0	0	0	0	0	0	0	0	0	0	0	0	0	0	1
Il18r1	1	40465451	+	4881	0	0	0	0	0	0	0	0	0	0	0	0	0	0	0	0	0	0	0	0	0	0	0	0	0	0	0	0	0	0	0	0	0	0	0	0	0	0	0	0	0	0	0	0	0
Il18rap	1	40515261	+	2581	8	8	0	0	0	0	0	0	0	0	0	0	0	0	0	0	0	0	0	0	1	0	1	0	0	1	0	0	1	0	0	0	1	0	0	0	0	0	0	0	0	0	0	0	0
Slc9a4	1	40580126	+	3922	0	0	0	0	0	0	0	0	0	0	0	0	0	0	0	0	0	0	0	0	0	0	0	0	0	0	0	0	0	0	0	0	0	0	0	0	0	0	0	0	0	0	0	0	0
Slc9a2	1	40681611	+	3593	0	0	0	0	0	0	0	0	0	0	0	0	0	0	0	0	0	0	0	0	0	0	0	0	0	0	0	0	0	0	0	0	0	0	0	0	0	0	0	0	0	0	0	0	0
Mfsd9	1	40772039	-	3252	24	24	0	0	0	0	0	1	0	0	0	1	0	0	0	0	0	0	0	0	2	0	0	0	0	2	0	0	0	0	0	0	0	0	0	4	0	0	0	0	0	0	0	0	0
Tmem182	1	40805500	+	1196	0	0	0	0	0	0	0	0	0	0	0	0	0	0	0	0	0	0	0	0	0	0	0	0	0	0	0	0	0	0	0	0	0	0	0	0	0	0	0	0	0	0	0	0	0
4930448I06Rik	1	41167559	-	673	0	0	0	0	0	0	0	0	0	0	0	0	0	0	0	0	0	0	0	0	0	0	0	0	0	0	0	0	0	0	0	0	0	0	0	0	0	0	0	0	0	0	0	0	0
2610017I09Rik	1	42648199	-	646	0	0	0	0	0	0	0	0	0	0	0	0	0	0	0	0	0	0	0	0	0	0	0	0	0	0	0	0	0	0	0	0	0	0	0	0	0	0	0	0	0	0	0	0	0
Pou3f3	1	42697045	+	3164	1	1	0	0	0	0	0	0	0	0	0	0	0	0	0	0	0	0	0	0	0	0	0	0	0	0	0	0	0	0	0	0	0	0	0	0	0	0	0	0	0	0	0	0	0
2900092D14Rik	1	42700235	+	2941	0	0	0	0	0	0	0	0	0	0	0	0	0	0	0	0	0	0	0	0	0	0	0	0	0	0	0	0	0	0	0	0	0	0	0	0	0	0	0	0	0	0	0	0	0
Mrps9	1	42851132	+	1519	291	292	1	2	4	7	2	0	1	1	2	1	11	1	1	0	5	1	5	0	16	0	0	0	0	39	1	0	0	0	1	4	2	1	5	3	0	2	0	4	4	5	3	5	0
Gpr45	1	42952771	+	3960	0	0	0	0	0	0	0	0	0	0	0	0	0	0	0	0	0	0	0	0	0	0	0	0	0	0	0	0	0	0	0	0	0	0	0	0	0	0	0	0	0	0	0	0	0
Tgfbrap1	1	43047268	-	5638	14	14	0	0	0	0	0	0	0	0	0	0	0	1	0	0	0	0	0	0	0	0	0	0	0	1	0	0	0	0	0	0	0	0	0	4	0	0	0	0	0	0	0	1	0
AI597479	1	43098609	+	3557	52	52	0	0	0	0	1	0	0	1	0	0	1	0	0	0	0	0	0	1	1	0	0	0	1	7	0	0	1	0	0	0	2	0	0	2	0	0	0	0	0	1	0	0	0
Fhl2	1	43123073	-	1663	121	121	1	0	0	0	0	0	0	1	0	0	0	0	0	0	1	0	1	0	6	0	1	0	0	11	1	1	0	0	0	1	0	0	0	3	1	1	1	0	0	3	8	1	0
Nck2	1	43445650	+	2875	33	33	0	0	0	0	0	0	0	0	0	0	0	0	0	0	0	0	0	0	0	0	0	0	0	1	0	0	0	0	0	0	0	0	0	1	0	0	0	1	0	0	0	0	0
1500015O10Rik	1	43730501	+	988	4	4	0	0	0	0	0	0	0	0	0	0	2	0	0	0	0	0	0	0	0	0	0	0	0	1	0	0	0	0	0	0	0	0	0	0	0	0	0	0	0	0	0	0	0
Uxs1	1	43750230	-	1363	51	57	0	0	0	0	0	0	0	0	0	0	0	5	0	0	0	0	0	0	1	0	0	4	0	7	0	1	0	0	0	0	0	0	1	0	0	0	0	1	0	0	2	1	1
Tpp2	1	43933906	+	4749	470	472	2	4	2	11	3	1	1	3	1	1	13	1	2	3	3	2	0	5	26	0	1	0	2	39	9	6	6	0	0	1	3	2	1	9	6	3	2	5	8	8	0	3	8
A530098C11Rik	1	44009407	-	1186	0	0	0	0	0	0	0	0	0	0	0	0	0	0	0	0	0	0	0	0	0	0	0	0	0	0	0	0	0	0	0	0	0	0	0	0	0	0	0	0	0	0	0	0	0
1700029F09Rik	1	44086616	-	1365	434	435	1	3	5	11	1	0	0	1	0	0	5	0	0	1	2	1	5	1	12	2	0	3	2	37	14	1	1	0	1	2	2	3	4	10	2	5	2	10	2	17	10	3	20
Kdelc1	1	44106545	-	2424	152	152	0	3	1	0	0	0	0	0	4	0	3	0	0	0	0	0	2	0	6	0	1	0	0	8	13	0	2	0	0	0	0	3	1	0	0	0	2	8	0	2	1	5	7
Bivm	1	44119867	+	3671	53	53	1	0	0	0	0	1	0	0	0	0	0	0	0	0	0	0	0	0	2	0	0	0	0	7	1	0	1	0	0	0	2	1	2	0	1	5	0	0	1	1	0	6	0
Ercc5	1	44147643	+	4110	122	122	1	0	4	1	0	0	0	0	0	0	0	0	1	0	2	0	1	0	6	0	0	0	0	19	1	2	3	0	3	0	0	0	3	7	0	0	0	0	2	10	3	7	0
4832428D23Rik	1	44204069	-	3281	0	0	0	0	0	0	0	0	0	0	0	0	0	0	0	0	0	0	0	0	0	0	0	0	0	0	0	0	0	0	0	0	0	0	0	0	0	0	0	0	0	0	0	0	0
Gulp1	1	44551570	+	3076	6	6	0	0	0	0	0	0	0	0	0	0	0	0	0	0	0	0	1	0	0	0	0	0	0	0	0	0	0	0	0	0	0	0	0	0	0	0	0	1	0	0	0	2	0
4930521E06Rik	1	44739674	-	1006	1	1	0	0	0	0	0	0	0	0	0	0	0	0	0	0	0	0	0	0	0	0	0	0	0	0	0	0	0	0	0	0	0	0	0	0	0	0	0	0	0	0	0	0	0
Col3a1	1	45311437	+	5664	10	10	0	0	0	0	0	0	0	0	0	0	0	0	2	0	0	0	0	0	1	0	0	0	0	0	0	0	0	0	0	0	0	0	0	0	0	0	0	0	0	0	0	0	0
Col5a2	1	45374330	-	6715	15	15	0	0	0	0	0	0	0	0	0	0	0	8	0	0	0	0	0	0	2	0	0	0	0	2	0	0	0	0	2	0	0	0	0	0	0	0	0	0	0	0	0	0	0
Wdr75	1	45795400	+	2712	892	915	0	15	18	9	2	5	5	3	2	3	8	9	3	4	2	1	3	0	58	1	3	1	2	92	19	2	3	1	5	1	11	10	7	24	4	26	5	17	19	10	13	14	20
Slc40a1	1	45908069	-	3480	50	50	0	1	0	1	1	0	0	0	0	0	6	0	0	0	0	0	0	0	3	0	0	0	0	4	0	0	1	0	1	0	0	0	0	4	1	0	0	0	0	0	0	0	0
Gm4776	1	46020414	-	3583	0	0	0	0	0	0	0	0	0	0	0	0	0	0	0	0	0	0	0	0	0	0	0	0	0	0	0	0	0	0	0	0	0	0	0	0	0	0	0	0	0	0	0	0	0
Dnahc7b	1	46066637	+	12418	0	5	0	0	0	0	0	0	0	0	0	0	0	1	0	0	0	0	0	0	0	0	0	0	0	1	0	0	0	0	0	0	0	0	0	0	0	0	1	0	0	0	0	0	0
Slc39a10	1	46807543	-	5061	512	541	1	4	7	5	2	0	0	5	5	2	9	4	1	6	1	0	5	3	23	0	1	1	1	48	12	3	3	0	0	1	12	4	9	4	1	12	5	3	3	6	23	2	1
Tmeff2	1	50927422	+	3439	6	6	0	0	0	0	0	0	0	0	0	0	0	0	0	0	0	0	0	0	1	0	0	0	0	1	0	0	0	0	0	0	0	0	0	0	0	0	0	0	0	0	0	0	0
9330175M20Rik	1	51218385	-	2652	0	0	0	0	0	0	0	0	0	0	0	0	0	0	0	0	0	0	0	0	0	0	0	0	0	0	0	0	0	0	0	0	0	0	0	0	0	0	0	0	0	0	0	0	0
Sdpr	1	51289025	+	3155	0	0	0	0	0	0	0	0	0	0	0	0	0	0	0	0	0	0	0	0	0	0	0	0	0	0	0	0	0	0	0	0	0	0	0	0	0	0	0	0	0	0	0	0	0
Nabp1	1	51469487	-	2938	158	158	0	0	9	0	0	0	0	0	0	0	0	0	0	1	4	0	2	0	6	0	0	0	0	15	1	0	1	0	0	1	1	1	20	4	0	3	1	1	1	1	0	0	0
Myo1b	1	51749765	-	5141	77	77	0	1	0	9	2	1	0	0	0	0	0	1	0	0	0	0	0	0	3	0	0	3	1	4	2	0	0	0	0	0	0	0	0	0	1	6	0	0	4	10	6	0	0
Stat4	1	52008143	+	3081	14	14	0	0	0	0	0	0	0	0	0	0	0	0	0	0	0	0	0	0	2	0	0	0	0	1	0	0	0	0	0	0	3	0	0	0	0	1	1	0	0	3	0	0	0
Stat1	1	52119337	+	5456	30	30	0	0	0	5	0	0	0	0	0	0	0	0	0	0	0	0	0	0	1	0	0	0	0	4	0	0	0	0	0	0	0	0	3	6	0	4	0	0	0	1	0	0	0
Gls	1	52163449	-	7587	297	297	0	1	1	9	1	0	2	5	0	2	2	0	2	2	2	0	1	1	11	0	2	0	0	24	7	0	6	0	2	0	9	3	5	10	3	8	2	15	1	1	1	4	0
Nab1	1	52455848	-	5188	104	155	1	1	0	4	0	0	0	1	1	0	3	3	0	0	0	0	1	2	9	0	0	1	0	11	10	9	1	0	0	0	9	0	3	1	1	2	1	0	0	2	2	0	0
Tmem194b	1	52630604	+	3494	42	42	0	2	0	0	0	0	0	0	0	0	5	0	0	0	0	0	3	0	3	0	0	0	0	4	0	0	0	0	0	0	0	0	0	0	1	0	0	0	0	1	0	0	0
Mfsd6	1	52656304	-	5690	10	10	0	0	0	0	0	0	0	0	0	0	0	0	0	0	0	0	0	0	0	0	1	0	0	0	0	0	0	0	0	0	0	0	0	3	0	2	0	0	0	0	2	0	0
Inpp1	1	52789419	-	1874	26	26	0	1	4	0	0	0	0	0	0	0	0	3	0	0	0	0	0	0	1	0	0	0	0	5	0	0	0	0	0	0	0	0	1	0	0	0	0	0	0	0	0	0	0
Hibch	1	52844945	+	1804	54	56	0	1	0	0	0	0	0	0	0	1	0	6	0	0	0	0	0	0	3	0	0	0	0	4	3	0	0	0	0	0	0	0	2	0	0	1	1	1	1	6	1	0	1
1700019D03Rik	1	52925126	-	934	143	143	0	4	1	1	1	1	0	0	0	1	2	0	2	1	0	1	1	0	6	0	1	0	1	7	0	2	0	0	0	0	0	1	5	31	1	1	0	3	4	0	1	0	6
Mstn	1	53061562	+	2782	0	0	0	0	0	0	0	0	0	0	0	0	0	0	0	0	0	0	0	0	0	0	0	0	0	0	0	0	0	0	0	0	0	0	0	0	0	0	0	0	0	0	0	0	0
1700019A02Rik	1	53158576	-	727	5	5	0	0	0	0	0	0	0	0	0	0	0	0	0	0	0	1	0	0	1	0	0	0	0	0	0	0	0	0	0	0	0	0	0	0	0	0	0	0	0	0	0	0	0
Pms1	1	53189188	-	3130	168	168	0	3	0	2	1	0	0	1	0	1	3	0	1	0	1	0	5	1	11	0	0	1	0	14	1	1	1	0	0	0	0	0	10	0	1	6	0	1	1	9	11	0	0
Ormdl1	1	53296994	+	1946	100	100	0	3	0	4	0	0	1	0	0	0	2	0	0	0	1	0	0	0	8	0	0	0	0	5	2	0	1	0	1	0	1	6	0	0	0	0	1	0	0	1	0	1	0
Osgepl1	1	53313562	+	2383	93	97	0	7	1	0	0	0	0	0	0	0	0	2	0	1	0	0	1	0	8	0	0	0	0	12	0	0	1	0	1	0	0	1	0	1	0	6	0	5	1	0	0	0	0
Asnsd1	1	53344643	-	2462	458	474	2	7	12	11	0	1	0	1	1	1	10	2	3	5	2	0	3	0	17	0	1	2	2	42	19	2	0	3	1	0	0	39	1	16	0	12	0	12	5	33	2	5	2
Dnahc7a	1	53397001	-	12372	15	15	1	0	0	0	0	0	0	0	0	0	0	0	0	0	0	0	0	0	0	0	0	0	0	1	0	0	0	0	0	3	0	0	0	0	0	0	0	0	0	0	0	0	0
Stk17b	1	53755511	-	3378	190	190	1	0	0	12	0	1	0	2	0	0	2	0	0	5	0	1	0	1	9	1	1	0	0	8	0	0	0	0	0	0	1	6	0	2	0	2	0	3	6	3	1	0	0
Hecw2	1	53806873	-	11434	27	27	0	0	0	0	0	0	0	0	0	1	0	0	0	0	0	1	0	0	0	0	0	0	0	1	0	0	0	0	0	0	0	5	2	0	0	0	0	0	0	0	0	0	0
Ccdc150	1	54250582	+	3907	6	6	0	0	0	1	0	0	0	0	0	0	0	0	0	0	0	0	0	0	0	0	0	0	0	1	0	0	0	0	0	0	0	0	0	0	0	0	0	1	0	0	0	0	0
Gtf3c3	1	54397580	-	3105	213	237	0	6	4	3	0	0	0	0	0	0	1	2	1	0	0	0	7	0	6	0	0	0	1	17	2	1	0	0	0	1	1	9	4	1	2	5	1	2	1	6	3	4	3
Pgap1	1	54472999	-	10679	109	109	0	1	0	5	0	0	0	0	0	0	0	0	0	0	0	1	3	0	4	0	2	0	0	7	0	0	0	0	0	1	3	5	1	0	0	0	0	3	2	1	0	7	3
Ankrd44	1	54645339	-	6240	9	9	0	0	3	0	0	0	0	0	0	0	0	0	0	0	0	0	0	0	0	0	0	0	0	0	1	0	0	0	0	0	0	0	0	0	0	0	0	0	0	0	0	0	0
Sf3b1	1	54985169	-	6291	1835	1840	4	7	18	35	4	1	4	9	10	7	16	4	5	8	24	8	11	3	84	1	9	4	6	142	38	6	6	1	6	5	52	22	17	47	5	37	7	34	36	55	32	38	33
Coq10b	1	55052669	+	1833	206	224	0	3	1	1	1	0	1	1	0	0	12	1	1	0	1	0	2	2	12	0	1	0	2	19	5	0	0	1	0	0	2	1	0	5	0	4	0	1	0	10	1	4	1
Hspd1	1	55077833	-	2432	2593	4953	10	79	81	98	16	11	13	18	24	14	87	46	16	17	18	6	39	13	211	9	7	10	7	391	106	13	10	9	13	19	93	55	40	110	11	97	15	79	71	111	102	75	57
Hspe1	1	55088047	+	868	8034	9814	13	141	203	99	14	33	14	20	17	22	162	52	45	25	31	15	87	19	543	10	22	20	15	961	172	26	12	4	20	22	178	143	71	93	18	218	38	212	76	211	133	270	97
Mob4	1	55131144	+	2926	803	838	1	7	17	4	2	1	0	3	1	1	28	8	5	1	1	2	7	4	56	4	3	1	0	80	4	5	5	1	2	1	13	16	1	3	4	21	1	26	14	22	7	16	7
Rftn2	1	55170159	-	3776	0	0	0	0	0	0	0	0	0	0	0	0	0	0	0	0	0	0	0	0	0	0	0	0	0	0	0	0	0	0	0	0	0	0	0	0	0	0	0	0	0	0	0	0	0
Mars2	1	55237076	+	2982	25	25	0	1	0	0	1	0	0	0	0	0	0	0	0	0	0	0	0	0	1	1	0	0	0	1	3	0	0	0	0	0	0	0	0	0	0	5	0	0	1	3	1	0	0
Boll	1	55300068	-	1358	13	13	0	0	0	0	0	0	0	0	0	0	0	0	0	0	0	0	0	0	1	0	0	0	0	2	0	0	0	0	0	0	1	0	0	0	0	0	0	0	1	0	0	0	0
Plcl1	1	55405845	+	6655	0	0	0	0	0	0	0	0	0	0	0	0	0	0	0	0	0	0	0	0	0	0	0	0	0	0	0	0	0	0	0	0	0	0	0	0	0	0	0	0	0	0	0	0	0
9130227L01Rik	1	55931140	+	2006	0	0	0	0	0	0	0	0	0	0	0	0	0	0	0	0	0	0	0	0	0	0	0	0	0	0	0	0	0	0	0	0	0	0	0	0	0	0	0	0	0	0	0	0	0
Hsfy2	1	56636050	-	1501	0	0	0	0	0	0	0	0	0	0	0	0	0	0	0	0	0	0	0	0	0	0	0	0	0	0	0	0	0	0	0	0	0	0	0	0	0	0	0	0	0	0	0	0	0
Satb2	1	56793980	-	5386	7	7	0	0	0	0	0	0	0	0	0	0	0	0	0	0	0	0	0	0	1	0	0	0	0	1	0	0	0	0	0	0	0	0	0	0	0	5	0	0	0	0	0	0	0
9130024F11Rik	1	56971368	+	3828	0	0	0	0	0	0	0	0	0	0	0	0	0	0	0	0	0	0	0	0	0	0	0	0	0	0	0	0	0	0	0	0	0	0	0	0	0	0	0	0	0	0	0	0	0
BC055402	1	57200644	-	3404	0	0	0	0	0	0	0	0	0	0	0	0	0	0	0	0	0	0	0	0	0	0	0	0	0	0	0	0	0	0	0	0	0	0	0	0	0	0	0	0	0	0	0	0	0
4930558J18Rik	1	57359221	-	2152	57	57	0	0	0	0	1	0	0	0	0	0	8	0	1	0	1	0	0	0	4	0	0	0	0	4	0	0	1	0	0	0	0	0	0	7	0	0	0	0	0	0	0	0	0
1700066M21Rik	1	57377519	+	3107	9	18	0	0	1	0	0	1	0	0	0	0	0	0	0	0	0	0	0	0	1	0	0	0	0	2	0	0	0	0	0	0	3	0	0	0	0	0	1	0	0	0	0	0	1
1110034B05Rik	1	57388243	-	1542	206	206	1	2	1	2	3	0	0	1	0	1	1	0	0	2	0	1	0	0	5	0	1	0	0	18	6	1	0	1	0	0	9	0	0	1	1	12	0	5	0	0	1	0	0
9430016H08Rik	1	57406447	+	1425	127	127	0	3	0	0	2	0	1	0	0	1	7	0	1	0	1	0	2	0	11	0	0	0	0	9	3	2	0	0	0	0	5	0	8	0	1	0	1	3	3	0	4	2	1
Spats2l	1	57774760	+	4145	67	67	0	0	0	0	0	1	0	0	0	0	0	4	1	0	0	0	0	0	3	0	0	0	0	7	0	0	0	0	0	0	0	1	0	1	1	6	1	1	1	6	0	0	0
Kctd18	1	57955100	-	2833	88	88	0	0	1	0	1	0	0	0	1	0	2	1	0	0	0	1	0	0	6	1	0	0	0	10	3	1	0	0	0	0	0	7	0	0	0	0	1	0	3	2	0	0	0
Sgol2	1	57985239	+	5516	276	277	0	7	13	9	0	0	2	1	0	0	2	0	2	2	1	0	1	2	14	0	0	1	1	29	2	2	3	0	1	2	4	2	1	1	0	2	2	0	2	1	1	3	5
Aox1	1	58029868	+	4482	5	5	0	0	0	0	0	0	0	0	0	0	0	0	0	0	0	0	0	0	0	0	0	0	0	1	0	0	0	0	0	0	0	0	0	0	0	0	0	0	0	0	0	0	0
Aox3	1	58113035	+	4460	0	0	0	0	0	0	0	0	0	0	0	0	0	0	0	0	0	0	0	0	0	0	0	0	0	0	0	0	0	0	0	0	0	0	0	0	0	0	0	0	0	0	0	0	0
Aox4	1	58210296	+	5072	0	0	0	0	0	0	0	0	0	0	0	0	0	0	0	0	0	0	0	0	0	0	0	0	0	0	0	0	0	0	0	0	0	0	0	0	0	0	0	0	0	0	0	0	0
Aox3l1	1	58278225	+	4876	0	0	0	0	0	0	0	0	0	0	0	0	0	0	0	0	0	0	0	0	0	0	0	0	0	0	0	0	0	0	0	0	0	0	0	0	0	0	0	0	0	0	0	0	0
Bzw1	1	58393035	+	2933	1477	1984	1	24	27	34	13	3	5	10	6	3	42	17	8	3	6	3	24	3	106	0	4	1	7	197	20	3	2	0	5	4	31	25	26	30	2	42	8	14	18	36	29	32	21
Clk1	1	58411987	-	3188	701	701	1	7	12	12	2	1	3	7	1	5	9	0	2	7	4	3	3	2	28	4	0	1	5	58	7	2	1	2	3	2	10	16	5	10	3	2	4	12	15	7	2	18	4
Ppil3	1	58430992	-	1730	406	440	0	1	5	3	1	0	0	1	0	0	13	3	0	0	1	2	3	1	20	0	0	1	0	41	9	0	0	0	0	3	6	4	4	1	2	9	1	10	5	5	16	3	1
Nif3l1	1	58447532	+	2206	163	163	1	3	1	1	0	0	0	0	1	2	0	1	1	0	0	0	0	1	7	0	0	0	0	12	0	6	0	1	0	0	0	1	1	13	0	14	1	7	2	12	2	4	0
Orc2	1	58462770	-	3471	602	602	2	20	6	2	3	0	0	1	1	3	13	0	0	0	3	1	9	2	25	0	1	3	4	55	2	0	5	2	2	3	3	4	7	30	1	19	5	6	29	14	11	21	14
Fam126b	1	58522805	-	8795	179	180	2	0	5	2	1	1	0	0	0	0	2	0	1	6	2	2	0	0	7	2	7	0	0	13	7	5	0	1	2	1	0	1	0	0	1	0	2	0	0	0	1	1	8
Ndufb3	1	58586498	+	632	761	900	0	8	16	3	0	2	1	7	5	2	7	7	4	3	7	1	13	1	46	0	4	5	2	93	11	4	1	0	3	3	12	10	10	15	5	32	1	15	8	10	7	24	10
Gm20257	1	58652540	+	1036	0	0	0	0	0	0	0	0	0	0	0	0	0	0	0	0	0	0	0	0	0	0	0	0	0	0	0	0	0	0	0	0	0	0	0	0	0	0	0	0	0	0	0	0	0
Als2cr12	1	58658119	-	1676	8	8	0	0	0	0	1	0	0	0	0	0	0	0	0	0	0	0	0	0	0	0	0	0	0	1	0	0	0	0	0	0	0	0	0	0	0	0	0	0	0	0	0	0	0
Cflar	1	58713185	+	7912	60	60	0	0	0	0	3	0	0	0	0	0	0	3	0	0	1	0	0	0	3	0	0	0	0	3	3	0	0	0	0	1	1	0	1	0	0	1	0	0	0	0	2	1	1
Casp8	1	58795273	+	2877	17	18	0	0	0	0	0	0	0	0	0	0	0	5	0	0	0	0	0	0	1	0	0	0	0	1	0	0	0	0	0	0	0	0	1	0	0	0	0	0	0	0	0	0	1
Trak2	1	58900449	-	6340	77	77	0	0	0	0	0	0	0	0	0	2	1	3	0	0	2	3	1	0	1	0	0	0	0	6	0	2	0	0	0	1	0	0	0	0	0	0	0	1	0	0	0	0	4
Stradb	1	58973470	+	2417	59	59	0	3	3	0	0	0	0	0	1	0	0	0	0	0	1	0	0	0	3	0	0	1	0	5	0	0	0	0	0	0	0	1	4	0	0	0	0	0	0	2	0	0	0
Als2cr11	1	59050505	-	2231	0	0	0	0	0	0	0	0	0	0	0	0	0	0	0	0	0	0	0	0	0	0	0	0	0	0	0	0	0	0	0	0	0	0	0	0	0	0	0	0	0	0	0	0	0
Tmem237	1	59100592	-	2072	165	165	0	2	1	7	0	1	0	0	0	0	0	0	0	0	0	1	1	0	5	0	0	0	0	14	7	0	3	0	0	1	1	0	0	3	0	6	1	0	11	8	0	5	5
Mpp4	1	59120934	-	3187	0	9	0	0	0	0	0	0	0	0	0	0	0	0	0	0	0	0	0	0	0	0	0	0	0	1	0	0	0	0	0	0	0	0	1	0	0	0	0	0	0	0	0	0	0
Als2	1	59162755	-	7124	57	57	0	0	0	1	0	1	0	4	0	0	0	0	0	0	0	0	0	1	3	0	0	0	0	3	2	0	0	0	0	0	0	2	1	0	0	0	0	1	0	0	0	0	0
Cdk15	1	59256806	+	1577	8	8	0	0	0	0	0	0	0	0	0	0	0	0	0	0	0	0	0	0	0	0	0	0	0	1	1	0	0	0	0	0	0	0	0	0	0	0	0	0	0	0	0	0	6
Fzd7	1	59482046	+	4909	147	147	0	0	0	21	1	1	0	2	1	0	0	0	1	7	0	1	1	1	4	1	3	1	1	17	10	1	0	1	0	0	0	0	0	0	0	3	0	0	1	0	0	8	1
Gm973	1	59516163	+	3695	1	1	0	0	0	0	0	0	0	0	0	0	0	0	0	0	0	0	0	0	0	0	0	0	0	0	0	0	0	0	0	0	0	0	0	0	0	0	0	0	0	0	0	0	0
Sumo1	1	59639433	-	1315	2862	3729	2	60	98	31	13	8	7	11	10	10	70	22	7	10	10	6	46	5	161	6	8	7	4	294	57	3	5	2	7	16	58	62	53	44	12	68	11	46	33	86	60	76	29
Nop58	1	59684905	+	2076	2554	2557	3	33	37	39	8	10	14	16	13	9	45	21	6	11	21	1	24	5	143	3	15	3	7	257	40	6	10	2	4	8	63	40	31	24	13	57	11	39	35	53	20	56	25
Snord70	1	59691857	+	153	7	7	0	0	0	0	0	0	0	0	0	0	0	0	0	0	0	0	0	0	0	0	0	0	0	0	1	0	0	0	0	0	0	0	0	0	0	0	0	0	1	0	1	0	1
Snord11	1	59704750	+	120	12	12	0	6	2	0	0	0	0	0	0	0	0	0	0	0	0	0	0	0	0	0	0	0	0	2	0	0	0	0	0	0	0	0	0	0	0	0	0	0	0	0	0	0	0
Bmpr2	1	59764536	+	3607	34	34	0	0	1	0	0	1	1	0	0	0	1	4	0	0	0	0	0	0	0	0	0	0	1	7	0	1	0	0	0	0	0	0	0	0	0	0	0	2	0	0	1	0	0
Fam117b	1	59912905	+	5632	61	61	0	0	0	0	0	0	0	0	0	0	0	0	0	0	0	0	0	0	3	0	0	0	0	7	1	0	0	0	0	0	0	0	0	3	0	1	0	0	1	5	1	0	0
Ica1l	1	59989067	-	3750	0	0	0	0	0	0	0	0	0	0	0	0	0	0	0	0	0	0	0	0	0	0	0	0	0	0	0	0	0	0	0	0	0	0	0	0	0	0	0	0	0	0	0	0	0
Wdr12	1	60076867	-	3476	764	865	0	33	5	17	0	7	3	6	5	6	11	2	1	11	3	3	0	4	36	6	6	1	3	64	5	2	1	1	2	0	11	8	10	6	7	19	0	14	10	17	9	16	12
Carf	1	60098180	+	2704	0	0	0	0	0	0	0	0	0	0	0	0	0	0	0	0	0	0	0	0	0	0	0	0	0	0	0	0	0	0	0	0	0	0	0	0	0	0	0	0	0	0	0	0	0
Nbeal1	1	60180498	+	12208	285	288	0	1	0	6	1	2	1	2	3	2	2	1	2	0	7	1	5	0	16	0	3	1	1	29	1	16	3	1	3	0	2	3	2	4	2	11	5	0	1	6	1	4	1
Cyp20a1	1	60343271	+	1601	120	120	1	0	13	0	0	1	1	0	0	0	0	3	0	0	1	0	2	1	8	0	0	0	1	11	0	0	1	0	0	1	0	0	0	1	0	4	1	1	0	1	2	0	5
Abi2	1	60409518	+	6074	294	294	0	8	1	2	1	0	0	1	7	1	0	6	2	2	1	1	2	0	14	1	1	0	0	28	3	12	0	0	1	1	5	1	3	18	0	5	0	9	0	0	7	2	2
Raph1	1	60483184	-	9217	342	347	0	1	4	1	3	1	1	5	9	1	6	1	2	3	0	1	0	0	14	1	7	0	1	31	3	18	0	0	1	1	3	2	5	2	0	11	1	2	17	1	1	5	11
Cd28	1	60746287	+	4417	0	0	0	0	0	0	0	0	0	0	0	0	0	0	0	0	0	0	0	0	0	0	0	0	0	0	0	0	0	0	0	0	0	0	0	0	0	0	0	0	0	0	0	0	0
Ctla4	1	60908924	+	2031	0	0	0	0	0	0	0	0	0	0	0	0	0	0	0	0	0	0	0	0	0	0	0	0	0	0	0	0	0	0	0	0	0	0	0	0	0	0	0	0	0	0	0	0	0
Icos	1	60977813	+	3355	1	1	0	0	0	0	0	0	0	0	0	0	0	0	0	0	0	0	0	0	0	0	0	0	0	0	0	0	0	0	0	0	0	0	0	0	0	0	0	0	0	0	0	0	0
9530026F06Rik	1	61378331	+	992	0	0	0	0	0	0	0	0	0	0	0	0	0	0	0	0	0	0	0	0	0	0	0	0	0	0	0	0	0	0	0	0	0	0	0	0	0	0	0	0	0	0	0	0	0
Pard3b	1	61638723	+	8492	7	7	0	0	0	0	0	0	0	0	0	0	0	0	0	0	3	0	0	0	1	0	0	0	0	2	0	0	0	0	0	0	0	0	0	0	0	0	0	0	0	0	0	0	0
Nrp2	1	62703216	+	8222	44	44	0	0	0	0	0	0	1	1	0	0	0	1	0	0	0	0	0	0	4	0	0	0	0	4	0	0	0	0	0	4	1	0	0	0	1	1	0	1	0	0	0	0	0
4930487H11Rik	1	62790917	-	995	0	0	0	0	0	0	0	0	0	0	0	0	0	0	0	0	0	0	0	0	0	0	0	0	0	0	0	0	0	0	0	0	0	0	0	0	0	0	0	0	0	0	0	0	0
Ino80d	1	63047800	-	13629	177	177	0	1	5	4	2	0	1	6	0	0	0	0	2	0	3	1	0	0	9	1	3	1	3	12	1	2	1	0	0	2	2	0	2	3	0	3	1	4	4	13	0	7	1
Gm11602	1	63114370	+	1902	0	0	0	0	0	0	0	0	0	0	0	0	0	0	0	0	0	0	0	0	0	0	0	0	0	0	0	0	0	0	0	0	0	0	0	0	0	0	0	0	0	0	0	0	0
Ndufs1	1	63143591	-	3027	468	468	0	5	4	6	5	5	1	0	3	1	12	4	3	0	0	0	0	3	17	0	6	5	1	37	25	2	2	0	0	1	13	6	5	10	1	17	0	7	9	6	12	12	25
Eef1b2	1	63176730	+	2033	12359	12986	20	188	224	166	43	22	27	35	44	21	268	126	59	41	34	25	203	25	636	16	27	32	24	1111	213	32	46	14	24	39	301	168	149	173	39	261	44	241	236	313	169	252	146
Snora41	1	63178922	+	213	31	40	0	0	1	0	0	0	0	0	0	0	1	0	0	0	0	0	0	0	3	0	0	0	0	6	0	0	0	0	0	0	0	0	0	1	1	0	0	0	0	0	0	1	0
Gpr1	1	63182690	-	1706	0	0	0	0	0	0	0	0	0	0	0	0	0	0	0	0	0	0	0	0	0	0	0	0	0	0	0	0	0	0	0	0	0	0	0	0	0	0	0	0	0	0	0	0	0
Zdbf2	1	63273168	+	12754	478	478	3	5	5	17	0	3	0	8	4	2	5	5	2	1	1	1	13	1	32	0	1	3	1	47	2	5	0	1	3	1	6	2	4	10	7	12	2	0	2	3	0	2	7
Adam23	1	63445803	+	6977	177	177	1	1	2	0	1	2	1	4	1	1	0	1	2	6	0	0	1	0	7	1	11	2	3	20	0	4	2	0	0	0	0	7	1	1	3	3	0	0	2	1	1	0	4
Dytn	1	63622850	-	2527	0	0	0	0	0	0	0	0	0	0	0	0	0	0	0	0	0	0	0	0	0	0	0	0	0	0	0	0	0	0	0	0	0	0	0	0	0	0	0	0	0	0	0	0	0
Mdh1b	1	63698826	-	1811	15	15	0	4	0	0	0	0	0	0	0	1	0	0	0	0	0	0	0	0	1	0	0	0	0	2	0	0	0	0	0	0	0	3	0	0	0	0	0	0	0	1	0	0	0
Fastkd2	1	63730524	+	3305	219	219	0	13	1	5	0	0	0	0	1	1	8	0	1	0	1	0	8	0	13	0	0	1	1	18	11	0	0	0	1	1	3	0	1	0	1	4	0	2	0	0	12	15	1
4933402D24Rik	1	63754908	-	1856	0	0	0	0	0	0	0	0	0	0	0	0	0	0	0	0	0	0	0	0	0	0	0	0	0	0	0	0	0	0	0	0	0	0	0	0	0	0	0	0	0	0	0	0	0
Gm13749	1	63964626	+	1532	0	0	0	0	0	0	0	0	0	0	0	0	0	0	0	0	0	0	0	0	0	0	0	0	0	0	0	0	0	0	0	0	0	0	0	0	0	0	0	0	0	0	0	0	0
Mir1958	1	63980972	-	135	0	0	0	0	0	0	0	0	0	0	0	0	0	0	0	0	0	0	0	0	0	0	0	0	0	0	0	0	0	0	0	0	0	0	0	0	0	0	0	0	0	0	0	0	0
Klf7	1	64035670	-	1436	59	59	0	0	0	0	0	0	0	0	0	0	1	2	0	0	0	0	2	0	4	0	0	0	0	6	1	8	1	0	0	0	0	1	0	0	2	0	0	0	2	0	0	0	2
Creb1	1	64532703	+	8521	299	300	4	6	4	3	4	1	0	2	5	3	8	6	0	1	1	0	1	1	18	0	0	0	0	31	6	8	1	1	0	1	4	0	2	3	0	0	3	2	2	2	0	4	3
Mettl21a	1	64606479	-	2766	31	31	0	0	0	0	0	1	0	0	0	0	0	0	0	0	0	0	0	0	2	0	0	0	0	3	2	0	0	0	0	0	0	0	0	7	0	0	0	0	0	0	1	0	0
2810408I11Rik	1	64679868	-	813	302	302	0	13	12	5	0	0	0	1	4	0	3	1	0	0	1	1	2	2	13	0	3	0	0	26	15	0	0	0	0	1	15	4	1	4	0	8	0	5	3	5	7	0	1
Ccnyl1	1	64691244	+	3025	12	21	0	0	0	1	0	0	0	0	0	0	0	0	0	0	0	0	0	0	1	0	0	0	0	1	0	0	0	0	0	0	0	0	0	1	0	0	0	0	0	2	0	0	2
Fzd5	1	64730557	-	7014	105	105	0	0	0	1	4	0	0	4	1	1	0	0	0	0	0	0	0	1	3	0	8	0	0	10	0	0	0	0	0	0	0	0	2	1	0	0	1	0	3	0	0	3	1
Plekhm3	1	64789120	-	8662	15	15	0	0	0	0	0	1	0	0	0	0	0	0	0	0	0	0	0	0	0	0	0	0	0	2	0	0	0	0	0	0	0	0	0	1	0	0	0	0	0	0	0	1	0
Akr1cl	1	65013085	-	1453	0	0	0	0	0	0	0	0	0	0	0	0	0	0	0	0	0	0	0	0	0	0	0	0	0	0	0	0	0	0	0	0	0	0	0	0	0	0	0	0	0	0	0	0	0
Cryge	1	65048556	-	742	0	0	0	0	0	0	0	0	0	0	0	0	0	0	0	0	0	0	0	0	0	0	0	0	0	0	0	0	0	0	0	0	0	0	0	0	0	0	0	0	0	0	0	0	0
Crygd	1	65061837	-	735	0	0	0	0	0	0	0	0	0	0	0	0	0	0	0	0	0	0	0	0	0	0	0	0	0	0	0	0	0	0	0	0	0	0	0	0	0	0	0	0	0	0	0	0	0
Crygc	1	65071530	-	712	4	4	0	0	0	0	0	0	0	0	0	0	0	0	0	0	0	0	0	0	0	0	0	0	0	0	3	0	0	0	0	0	0	0	0	0	0	0	0	0	0	0	0	0	0
Crygb	1	65080226	-	705	0	0	0	0	0	0	0	0	0	0	0	0	0	0	0	0	0	0	0	0	0	0	0	0	0	0	0	0	0	0	0	0	0	0	0	0	0	0	0	0	0	0	0	0	0
Cryga	1	65100388	-	715	0	0	0	0	0	0	0	0	0	0	0	0	0	0	0	0	0	0	0	0	0	0	0	0	0	0	0	0	0	0	0	0	0	0	0	0	0	0	0	0	0	0	0	0	0
D630023F18Rik	1	65107312	-	2280	9	9	0	0	0	0	0	0	0	0	0	0	0	0	0	0	0	0	0	0	1	0	0	0	0	1	0	0	0	0	0	0	0	0	0	0	0	1	0	0	0	0	0	0	0
Idh1	1	65158615	-	2538	294	294	1	0	3	6	0	8	0	1	0	0	4	5	1	0	2	0	2	0	17	0	0	0	1	24	8	1	0	0	1	0	9	7	6	10	3	9	0	2	8	3	5	4	9
Pikfyve	1	65186584	+	11355	106	106	0	1	0	1	0	0	0	1	1	0	0	1	2	0	0	0	0	1	6	0	0	0	0	11	3	2	0	0	0	1	0	0	0	1	1	0	0	1	1	0	0	3	0
Pth2r	1	65311156	+	2514	0	0	0	0	0	0	0	0	0	0	0	0	0	0	0	0	0	0	0	0	0	0	0	0	0	0	0	0	0	0	0	0	0	0	0	0	0	0	0	0	0	0	0	0	0
Crygf	1	65926421	+	722	0	0	0	0	0	0	0	0	0	0	0	0	0	0	0	0	0	0	0	0	0	0	0	0	0	0	0	0	0	0	0	0	0	0	0	0	0	0	0	0	0	0	0	0	0
Mtap2	1	66175228	+	5620	41	41	0	0	0	3	0	0	0	0	0	0	2	0	1	0	2	0	0	0	2	0	1	0	0	4	0	0	0	0	0	0	1	0	0	1	0	10	0	0	0	0	0	2	4
Unc80	1	66468346	+	13633	0	0	0	0	0	0	0	0	0	0	0	0	0	0	0	0	0	0	0	0	0	0	0	0	0	0	0	0	0	0	0	0	0	0	0	0	0	0	0	0	0	0	0	0	0
Rpe	1	66700792	+	2730	240	261	0	3	4	2	1	0	1	1	1	1	4	1	1	1	4	0	3	0	16	0	2	0	0	23	4	0	0	0	0	1	2	2	1	1	0	12	0	2	4	10	10	0	2
Kansl1l	1	66719242	-	4860	24	24	0	0	0	0	0	0	0	1	0	0	0	0	0	0	0	0	0	0	0	0	0	0	0	1	0	1	0	0	0	0	0	9	0	0	0	0	0	0	1	2	0	0	0
Acadl	1	66830852	-	1992	205	205	0	1	0	2	1	1	0	0	0	0	3	5	1	2	0	0	5	0	4	0	0	0	0	13	0	0	2	0	1	5	4	0	3	6	0	6	2	10	5	8	17	4	0
Myl1	1	66924295	-	1210	5	5	0	0	0	0	0	0	0	0	0	0	0	0	0	0	1	0	0	0	1	0	0	0	0	0	0	0	0	0	0	0	0	0	0	0	1	0	0	0	0	0	0	0	0
Lancl1	1	67000516	-	4561	225	226	0	4	7	3	6	1	0	0	2	1	2	3	0	1	1	1	11	0	9	0	0	0	0	23	0	0	2	1	0	0	0	3	7	8	1	1	1	1	2	1	1	7	0
Cps1	1	67122965	+	4804	4	4	0	0	0	0	0	0	0	0	0	0	0	0	0	0	0	0	0	0	0	0	0	0	0	0	0	0	0	0	0	0	0	0	0	0	0	0	0	0	0	0	0	1	1
Erbb4	1	68039965	-	4357	0	0	0	0	0	0	0	0	0	0	0	0	0	0	0	0	0	0	0	0	0	0	0	0	0	0	0	0	0	0	0	0	0	0	0	0	0	0	0	0	0	0	0	0	0
Ikzf2	1	69531209	-	9521	32	32	0	0	1	0	0	1	0	0	0	0	1	0	0	0	0	0	1	0	0	0	0	0	0	1	0	0	2	0	1	0	1	0	0	0	0	0	1	1	1	0	0	0	0
Spag16	1	69826887	+	2370	0	0	0	0	0	0	0	0	0	0	0	0	0	0	0	0	0	0	0	0	0	0	0	0	0	0	0	0	0	0	0	0	0	0	0	0	0	0	0	0	0	0	0	0	0
Vwc2l	1	70725614	+	4755	0	0	0	0	0	0	0	0	0	0	0	0	0	0	0	0	0	0	0	0	0	0	0	0	0	0	0	0	0	0	0	0	0	0	0	0	0	0	0	0	0	0	0	0	0
Bard1	1	71027534	-	5548	126	126	0	0	4	1	1	0	0	2	0	0	0	0	1	0	0	0	1	0	8	0	0	0	0	11	1	0	0	0	0	0	6	0	2	6	1	0	1	1	1	0	4	0	5
Abca12	1	71243089	-	8423	0	0	0	0	0	0	0	0	0	0	0	0	0	0	0	0	0	0	0	0	0	0	0	0	0	0	0	0	0	0	0	0	0	0	0	0	0	0	0	0	0	0	0	0	0
Atic	1	71557055	+	2711	734	735	0	13	8	15	1	1	1	2	1	0	17	6	6	4	2	0	17	0	44	1	0	1	2	66	10	0	3	1	5	4	8	12	6	5	1	13	2	11	6	11	13	10	6
Fn1	1	71585522	-	8412	1399	1402	3	7	4	5	3	2	3	5	1	2	17	93	149	12	3	2	26	3	48	0	8	3	1	118	3	0	11	0	2	4	15	18	13	25	6	20	6	12	16	8	10	26	11
Apol7d	1	71653234	+	1293	8	8	0	0	0	0	0	0	0	0	0	0	0	0	0	2	0	0	0	0	0	0	0	0	0	0	0	0	0	0	0	0	0	0	0	0	0	0	0	1	0	0	0	0	0
Gm8883	1	71888011	+	1119	0	0	0	0	0	0	0	0	0	0	0	0	0	0	0	0	0	0	0	0	0	0	0	0	0	0	0	0	0	0	0	0	0	0	0	0	0	0	0	0	0	0	0	0	0
4933417E11Rik	1	71958997	-	1193	0	0	0	0	0	0	0	0	0	0	0	0	0	0	0	0	0	0	0	0	0	0	0	0	0	0	0	0	0	0	0	0	0	0	0	0	0	0	0	0	0	0	0	0	0
Mreg	1	72159232	-	2593	178	287	0	2	1	0	2	1	4	3	0	0	3	1	2	2	0	0	1	0	10	2	3	0	0	24	2	1	0	0	1	0	1	2	8	1	0	2	1	0	2	2	1	0	4
Pecr	1	72259172	-	1285	513	513	0	1	22	1	0	0	1	0	0	0	7	0	1	0	0	2	0	0	26	0	0	3	0	45	9	2	0	0	0	2	12	23	6	5	4	17	2	4	9	9	7	6	13
Tmem169	1	72284272	+	2915	1	1	0	0	0	0	0	0	0	0	0	0	0	0	0	0	0	0	0	0	0	0	0	0	0	0	0	0	0	0	0	0	0	0	0	1	0	0	0	0	0	0	0	0	0
Xrcc5	1	72307320	+	2656	591	594	1	11	14	12	3	0	0	6	4	1	2	3	2	2	4	0	3	1	35	1	2	2	1	59	0	0	6	0	0	0	5	8	25	11	2	7	1	4	30	13	4	9	13
4-Mar	1	72427111	-	4287	0	0	0	0	0	0	0	0	0	0	0	0	0	0	0	0	0	0	0	0	0	0	0	0	0	0	0	0	0	0	0	0	0	0	0	0	0	0	0	0	0	0	0	0	0
Smarcal1	1	72583150	+	6815	41	41	1	0	3	1	0	0	0	0	0	0	0	0	0	1	0	0	0	0	1	0	0	0	0	3	2	0	2	0	0	0	2	0	0	0	0	0	0	0	0	0	0	0	0
Ankar	1	72642979	-	4673	0	0	0	0	0	0	0	0	0	0	0	0	0	0	0	0	0	0	0	0	0	0	0	0	0	0	0	0	0	0	0	0	0	0	0	0	0	0	0	0	0	0	0	0	0
Rpl37a	1	72711159	+	688	4314	4678	4	44	73	53	5	9	6	11	13	7	70	38	22	13	16	8	62	6	228	7	6	11	3	391	83	10	3	2	7	10	69	85	49	89	13	80	13	79	49	112	87	133	66
Igfbp2	1	72824379	+	1427	1445	1445	2	22	20	48	17	4	4	5	7	4	15	6	7	7	11	2	29	5	51	1	4	2	3	95	43	2	15	0	3	2	23	24	23	23	3	14	6	22	15	18	13	12	13
Igfbp5	1	72858064	-	5954	0	0	0	0	0	0	0	0	0	0	0	0	0	0	0	0	0	0	0	0	0	0	0	0	0	0	0	0	0	0	0	0	0	0	0	0	0	0	0	0	0	0	0	0	0
Tnp1	1	73015074	-	526	0	0	0	0	0	0	0	0	0	0	0	0	0	0	0	0	0	0	0	0	0	0	0	0	0	0	0	0	0	0	0	0	0	0	0	0	0	0	0	0	0	0	0	0	0
1700027A15Rik	1	73015935	+	671	0	0	0	0	0	0	0	0	0	0	0	0	0	0	0	0	0	0	0	0	0	0	0	0	0	0	0	0	0	0	0	0	0	0	0	0	0	0	0	0	0	0	0	0	0
Pinc	1	73391384	-	1660	0	0	0	0	0	0	0	0	0	0	0	0	0	0	0	0	0	0	0	0	0	0	0	0	0	0	0	0	0	0	0	0	0	0	0	0	0	0	0	0	0	0	0	0	0
D530049I02Rik	1	73398867	+	651	0	0	0	0	0	0	0	0	0	0	0	0	0	0	0	0	0	0	0	0	0	0	0	0	0	0	0	0	0	0	0	0	0	0	0	0	0	0	0	0	0	0	0	0	0
6030407O03Rik	1	73618380	-	1901	0	0	0	0	0	0	0	0	0	0	0	0	0	0	0	0	0	0	0	0	0	0	0	0	0	0	0	0	0	0	0	0	0	0	0	0	0	0	0	0	0	0	0	0	0
Tns1	1	73910230	-	10066	15	15	0	0	0	0	0	0	0	0	0	0	0	5	0	0	0	0	0	0	0	0	0	0	0	0	0	0	0	0	0	0	0	0	0	0	0	0	0	0	0	0	0	0	0
Rufy4	1	74125440	+	2436	0	0	0	0	0	0	0	0	0	0	0	0	0	0	0	0	0	0	0	0	0	0	0	0	0	0	0	0	0	0	0	0	0	0	0	0	0	0	0	0	0	0	0	0	0
Cxcr2	1	74153893	+	3143	0	0	0	0	0	0	0	0	0	0	0	0	0	0	0	0	0	0	0	0	0	0	0	0	0	0	0	0	0	0	0	0	0	0	0	0	0	0	0	0	0	0	0	0	0
Cxcr1	1	74191785	-	1224	0	0	0	0	0	0	0	0	0	0	0	0	0	0	0	0	0	0	0	0	0	0	0	0	0	0	0	0	0	0	0	0	0	0	0	0	0	0	0	0	0	0	0	0	0
Arpc2	1	74236449	+	1697	691	692	0	4	6	9	1	0	0	0	6	2	18	13	1	0	3	2	21	6	36	0	5	2	2	66	14	4	3	1	5	3	10	11	4	13	2	10	1	4	2	15	9	15	10
Gpbar1	1	74278499	+	1090	0	0	0	0	0	0	0	0	0	0	0	0	0	0	0	0	0	0	0	0	0	0	0	0	0	0	0	0	0	0	0	0	0	0	0	0	0	0	0	0	0	0	0	0	0
Aamp	1	74279839	-	1920	1017	1017	0	11	35	0	9	1	0	1	4	0	16	10	3	6	2	0	9	5	35	2	3	1	1	79	5	1	2	0	2	1	7	13	8	22	1	24	4	23	10	38	23	7	15
Pnkd_loc1	1	74284933	+	3418	294	316	1	18	0	6	0	2	0	0	1	1	1	2	3	0	3	0	1	0	14	0	1	0	0	24	4	0	2	2	3	0	1	1	2	1	1	6	1	7	1	19	7	6	0
Tmbim1	1	74288246	-	2409	93	93	0	0	4	2	1	0	1	1	0	0	0	0	1	0	0	0	0	1	3	0	0	0	0	9	0	1	0	0	0	0	0	5	8	5	0	0	0	1	0	8	0	0	0
Pnkd_loc2	1	74332509	+	2965	5	21	0	0	0	0	0	0	0	0	0	0	0	0	0	1	0	0	0	0	0	0	0	1	0	2	0	0	0	0	0	0	0	0	3	0	1	1	0	0	0	2	2	0	0
Gm216	1	74362007	+	2201	5	5	0	0	0	0	0	0	0	0	0	0	0	0	0	0	0	0	0	0	0	0	0	0	0	1	0	0	0	0	0	0	0	0	0	0	0	0	0	0	0	0	0	0	0
Slc11a1	1	74375102	+	2404	5	5	0	0	0	0	0	0	0	0	0	0	0	0	0	0	0	0	0	0	0	0	0	0	0	0	0	0	0	0	0	0	0	4	0	0	0	0	0	0	0	1	0	0	0
Ctdsp1	1	74391508	+	2876	43	173	0	0	4	0	1	0	0	0	1	0	1	1	0	1	1	1	4	1	8	0	0	0	0	17	3	0	1	0	0	1	0	0	1	13	0	0	1	1	1	1	10	1	3
Mir26b	1	74394209	+	185	0	0	0	0	0	0	0	0	0	0	0	0	0	0	0	0	0	0	0	0	0	0	0	0	0	0	0	0	0	0	0	0	0	0	0	0	0	0	0	0	0	0	0	0	0
Vil1	1	74409283	+	3217	0	0	0	0	0	0	0	0	0	0	0	0	0	0	0	0	0	0	0	0	0	0	0	0	0	0	0	0	0	0	0	0	0	0	0	0	0	0	0	0	0	0	0	0	0
Usp37	1	74435509	-	7296	169	169	0	3	1	6	4	0	3	4	0	0	7	1	0	2	1	1	0	1	7	0	0	0	0	17	0	0	0	2	1	1	0	4	0	7	1	20	0	0	1	1	0	0	4
Rqcd1	1	74505959	+	3366	278	278	0	3	0	14	1	0	1	1	0	1	7	2	0	0	2	0	7	0	17	1	0	2	2	26	2	0	0	0	0	0	2	1	4	14	0	6	1	1	3	5	1	9	2
Plcd4	1	74542788	+	3221	14	14	1	0	1	0	0	0	0	0	0	0	1	0	0	0	0	0	3	0	0	1	0	0	0	2	0	0	0	0	0	0	0	0	0	1	0	0	0	0	0	0	0	0	0
Zfp142	1	74565127	-	7572	76	76	0	0	1	0	0	0	0	0	0	0	0	0	0	0	8	1	0	0	5	1	0	0	0	6	0	1	0	0	0	0	1	1	0	8	0	1	0	0	5	4	4	0	0
Bcs1l	1	74588260	+	1929	120	120	0	4	1	1	0	0	1	0	1	0	0	0	0	0	0	0	0	0	7	0	0	0	1	14	0	0	0	0	0	0	0	0	0	3	0	6	2	0	1	1	0	6	8
Rnf25	1	74593751	-	1575	17	17	0	0	1	0	0	0	0	0	0	0	0	0	0	0	0	0	0	0	1	0	0	0	0	3	0	0	0	0	0	0	0	0	0	0	0	0	0	0	0	0	0	0	0
Stk36	1	74601354	+	5334	7	7	0	0	0	0	0	0	0	0	0	0	1	0	0	0	0	0	0	0	0	0	0	0	0	0	0	1	0	0	0	0	0	0	0	0	0	0	0	0	0	0	0	0	0
Ttll4	1	74661653	+	4353	63	63	0	0	1	1	0	0	0	0	0	0	2	1	0	0	1	0	0	1	4	0	0	0	0	5	0	0	0	0	0	0	0	1	1	1	1	0	0	1	2	3	0	1	0
Cyp27a1	1	74713473	+	1990	16	16	0	0	0	0	0	0	0	0	0	0	0	0	0	0	0	0	0	0	1	0	0	0	0	2	0	0	0	0	0	0	0	0	0	2	0	3	0	0	1	0	0	0	1
Prkag3	1	74738921	-	2932	9	9	3	0	0	0	0	0	0	0	0	0	0	0	0	0	0	0	0	0	0	0	0	0	0	0	0	0	0	0	2	0	0	1	0	0	0	0	0	0	0	0	0	0	0
Wnt6	1	74771791	+	2168	0	0	0	0	0	0	0	0	0	0	0	0	0	0	0	0	0	0	0	0	0	0	0	0	0	0	0	0	0	0	0	0	0	0	0	0	0	0	0	0	0	0	0	0	0
Wnt10a	1	74791918	+	2061	0	0	0	0	0	0	0	0	0	0	0	0	0	0	0	0	0	0	0	0	0	0	0	0	0	0	0	0	0	0	0	0	0	0	0	0	0	0	0	0	0	0	0	0	0
Cdk5r2	1	74854928	+	2804	0	0	0	0	0	0	0	0	0	0	0	0	0	0	0	0	0	0	0	0	0	0	0	0	0	0	0	0	0	0	0	0	0	0	0	0	0	0	0	0	0	0	0	0	0
Fev	1	74881508	-	1579	0	0	0	0	0	0	0	0	0	0	0	0	0	0	0	0	0	0	0	0	0	0	0	0	0	0	0	0	0	0	0	0	0	0	0	0	0	0	0	0	0	0	0	0	0
Cryba2	1	74889943	-	802	0	0	0	0	0	0	0	0	0	0	0	0	0	0	0	0	0	0	0	0	0	0	0	0	0	0	0	0	0	0	0	0	0	0	0	0	0	0	0	0	0	0	0	0	0
Mir375	1	74900657	-	164	0	0	0	0	0	0	0	0	0	0	0	0	0	0	0	0	0	0	0	0	0	0	0	0	0	0	0	0	0	0	0	0	0	0	0	0	0	0	0	0	0	0	0	0	0
Ccdc108	1	74902079	-	5818	0	0	0	0	0	0	0	0	0	0	0	0	0	0	0	0	0	0	0	0	0	0	0	0	0	0	0	0	0	0	0	0	0	0	0	0	0	0	0	0	0	0	0	0	0
Ihh	1	74945317	-	2544	0	0	0	0	0	0	0	0	0	0	0	0	0	0	0	0	0	0	0	0	0	0	0	0	0	0	0	0	0	0	0	0	0	0	0	0	0	0	0	0	0	0	0	0	0
Nhej1	1	74967345	-	946	20	20	0	1	0	0	0	0	0	0	0	0	0	0	0	0	0	0	0	0	1	0	0	0	0	3	0	0	0	0	0	0	0	0	0	0	0	0	0	4	0	0	0	0	0
Slc23a3	1	75125541	-	2158	16	16	0	0	0	12	0	0	0	0	0	0	0	0	0	1	0	0	0	0	0	0	0	0	0	0	0	0	0	0	0	0	0	0	0	1	0	0	0	0	0	0	0	0	0
1810031K17Rik	1	75135214	-	2838	31	31	0	1	0	0	0	0	0	0	0	0	0	0	0	0	2	0	0	0	0	1	0	0	0	2	0	0	2	0	0	0	0	0	0	0	0	4	0	0	0	3	0	0	1
Fam134a	1	75142685	+	2657	58	58	0	0	0	0	0	0	0	0	0	0	1	0	0	0	0	0	1	0	4	0	0	0	0	6	1	0	0	0	0	0	0	4	0	0	1	0	0	1	4	4	0	0	2
Zfand2b	1	75168545	+	1399	55	62	0	0	0	0	0	0	0	0	0	0	0	0	0	0	0	0	1	0	4	0	0	0	0	4	0	1	0	0	0	0	0	0	1	0	0	1	0	3	6	0	0	0	1
Abcb6	1	75171640	-	3033	36	36	0	0	0	0	0	0	0	0	0	0	0	0	0	1	0	1	0	0	1	0	0	0	0	4	0	0	1	0	0	0	1	0	0	1	0	0	0	0	3	0	0	0	0
Atg9a	1	75180865	-	3864	36	36	0	0	0	0	0	0	0	1	2	0	0	0	0	0	0	0	0	0	1	0	0	0	0	5	0	0	0	0	0	0	0	0	0	7	0	0	0	0	0	5	0	0	0
Ankzf1	1	75192059	+	3150	65	65	0	1	0	0	3	0	0	0	0	0	0	0	0	0	1	0	0	0	5	0	0	0	0	7	1	0	0	0	0	0	0	1	0	4	0	0	2	0	0	2	1	3	0
Glb1l	1	75198234	-	3551	5	5	0	0	0	0	0	0	0	0	0	0	0	0	0	0	0	0	0	0	0	0	0	0	0	0	0	0	0	0	0	0	0	0	1	0	0	0	0	0	0	0	0	0	0
Stk16	1	75210728	+	2985	135	135	0	1	0	1	3	1	0	0	0	0	0	0	2	0	0	0	6	0	7	0	0	0	0	15	1	0	0	0	0	0	0	0	1	8	0	3	0	1	3	5	11	0	2
Tuba4a	1	75214973	-	2153	556	558	0	9	12	16	2	0	1	5	1	1	7	1	2	6	1	0	1	0	29	3	2	1	1	45	24	0	1	0	2	0	12	19	2	23	1	11	2	4	2	5	0	13	3
A630095N17Rik	1	75220094	-	867	0	0	0	0	0	0	0	0	0	0	0	0	0	0	0	0	0	0	0	0	0	0	0	0	0	0	0	0	0	0	0	0	0	0	0	0	0	0	0	0	0	0	0	0	0
Dnajb2	1	75236322	+	3303	17	17	0	0	0	0	0	0	0	0	0	0	0	0	0	0	0	0	0	0	1	0	0	0	0	2	0	0	0	0	0	0	0	2	0	0	0	0	0	0	1	1	0	1	4
Ptprn	1	75247040	-	3635	42	42	0	1	0	0	0	0	0	0	0	0	0	6	0	1	0	1	1	0	3	0	0	0	0	2	0	0	0	0	0	0	0	0	2	0	0	0	0	0	1	4	0	3	0
Resp18	1	75272201	-	810	0	0	0	0	0	0	0	0	0	0	0	0	0	0	0	0	0	0	0	0	0	0	0	0	0	0	0	0	0	0	0	0	0	0	0	0	0	0	0	0	0	0	0	0	0
Dnpep	1	75308564	-	2046	285	286	0	4	2	8	0	0	1	1	0	0	4	10	1	0	0	1	0	0	13	1	0	0	0	17	0	1	0	0	1	1	1	0	0	10	0	7	0	2	1	19	14	2	2
Des	1	75360243	+	2249	44	44	0	1	1	0	0	0	0	0	0	0	5	0	0	0	0	0	0	0	4	0	0	0	0	3	1	0	1	0	0	0	1	1	1	4	0	0	1	0	0	0	0	0	0
Gm15179	1	75368209	-	776	0	0	0	0	0	0	0	0	0	0	0	0	0	0	0	0	0	0	0	0	0	0	0	0	0	0	0	0	0	0	0	0	0	0	0	0	0	0	0	0	0	0	0	0	0
Speg	1	75375196	+	12025	39	39	0	0	0	3	0	0	1	0	0	0	3	0	0	0	1	0	0	0	3	0	0	0	0	3	0	0	0	0	0	1	0	0	0	0	0	0	0	0	0	0	0	0	0
Gmppa	1	75435842	+	1628	100	100	1	0	6	0	0	1	0	0	0	0	0	0	0	0	0	1	1	0	4	0	1	0	0	7	1	0	1	1	0	1	0	0	1	0	0	4	0	1	12	9	1	0	0
Accn4	1	75450409	+	2750	0	0	0	0	0	0	0	0	0	0	0	0	0	0	0	0	0	0	0	0	0	0	0	0	0	0	0	0	0	0	0	0	0	0	0	0	0	0	0	0	0	0	0	0	0
Chpf	1	75474568	-	3335	92	92	1	0	0	0	7	0	1	0	0	0	0	3	6	0	0	0	0	1	7	1	1	0	0	9	0	0	0	0	0	0	1	0	0	3	0	0	0	0	0	2	0	0	11
Tmem198	1	75479431	+	2285	4	4	0	0	0	0	0	0	0	0	0	0	0	0	0	0	0	0	0	0	1	0	0	0	0	0	0	1	0	0	0	0	1	0	0	0	0	0	0	0	0	0	0	0	0
Obsl1	1	75485824	-	5870	33	33	1	0	0	12	1	0	0	0	0	0	2	0	0	0	0	0	0	0	0	0	0	0	0	0	0	0	0	0	0	0	0	0	0	1	0	3	0	1	1	1	0	2	0
Inha	1	75506976	+	1563	7	7	0	0	1	0	0	0	0	0	0	0	0	0	0	0	0	0	0	0	1	0	0	0	0	1	0	0	0	0	0	0	0	0	0	0	0	0	0	0	0	0	0	0	0
Stk11ip	1	75521428	+	4558	54	56	0	0	0	0	0	0	0	0	0	0	1	1	0	0	1	0	0	0	2	0	3	1	2	5	0	0	0	0	1	1	0	0	2	2	0	4	2	0	0	1	1	0	0
Slc4a3	1	75546165	+	4541	12	12	0	0	0	0	0	0	0	0	0	0	0	0	0	0	0	0	0	0	3	0	0	0	1	0	0	0	1	0	0	0	1	0	0	2	0	0	1	0	0	0	0	0	0
Gm17751	1	76489032	+	2288	0	0	0	0	0	0	0	0	0	0	0	0	0	0	0	0	0	0	0	0	0	0	0	0	0	0	0	0	0	0	0	0	0	0	0	0	0	0	0	0	0	0	0	0	0
Epha4	1	77367184	-	6428	58	58	0	0	0	0	0	0	0	0	3	0	0	1	0	1	0	0	0	0	3	0	0	1	2	4	0	0	1	1	0	0	9	0	0	1	0	0	2	0	0	0	0	0	1
Pax3	1	78101266	-	3968	13	13	0	0	1	0	0	0	0	0	1	0	0	0	0	0	0	0	0	0	1	0	0	0	0	1	0	0	0	1	0	0	0	0	1	0	0	0	0	0	0	0	1	0	0
Sgpp2	1	78310245	+	4098	0	0	0	0	0	0	0	0	0	0	0	0	0	0	0	0	0	0	0	0	0	0	0	0	0	0	0	0	0	0	0	0	0	0	0	0	0	0	0	0	0	0	0	0	0
Farsb	1	78424835	-	2232	777	791	0	2	28	32	1	4	3	1	1	1	22	18	4	8	3	0	4	2	35	1	0	1	0	62	15	2	0	1	3	3	4	7	7	21	0	6	4	9	7	1	9	18	17
Mogat1	1	78510959	+	1306	0	0	0	0	0	0	0	0	0	0	0	0	0	0	0	0	0	0	0	0	0	0	0	0	0	0	0	0	0	0	0	0	0	0	0	0	0	0	0	0	0	0	0	0	0
Acsl3	1	78657724	+	4050	316	384	0	2	5	11	0	2	3	0	2	0	3	1	2	2	1	1	6	2	27	0	0	1	2	34	6	5	1	0	1	0	9	11	1	22	0	2	3	4	10	4	2	11	3
Utp14b	1	78657724	+	4081	107	115	0	0	1	1	0	1	1	1	0	0	0	1	0	3	2	0	0	3	5	1	0	0	1	12	6	1	5	0	0	0	0	1	0	2	1	0	0	0	0	0	0	0	2
Kcne4	1	78816848	+	2563	0	0	0	0	0	0	0	0	0	0	0	0	0	0	0	0	0	0	0	0	0	0	0	0	0	0	0	0	0	0	0	0	0	0	0	0	0	0	0	0	0	0	0	0	0
Scg2	1	79434668	-	2585	0	0	0	0	0	0	0	0	0	0	0	0	0	0	0	0	0	0	0	0	0	0	0	0	0	0	0	0	0	0	0	0	0	0	0	0	0	0	0	0	0	0	0	0	0
Ap1s3	1	79606875	-	2976	37	63	0	0	0	0	0	0	0	0	1	0	14	0	2	1	0	0	0	0	5	0	1	2	0	5	4	1	0	0	0	0	0	2	0	3	0	0	0	0	0	0	0	0	0
Wdfy1	1	79702261	-	4814	326	328	1	4	11	6	0	0	0	2	0	2	4	9	0	0	2	1	4	0	10	3	0	0	0	28	0	0	0	0	0	0	13	8	8	10	2	4	1	5	0	17	6	13	12
Mrpl44	1	79775917	+	1524	333	333	2	7	9	13	1	2	2	0	1	0	7	0	0	0	2	2	2	1	18	2	0	1	0	28	6	1	1	1	0	1	2	7	0	3	1	6	0	5	2	17	7	6	4
Serpine2	1	79794320	-	2155	279	296	0	1	1	6	2	0	1	5	0	0	13	36	51	1	0	0	16	1	11	1	0	2	0	19	8	2	0	0	1	1	0	0	3	1	0	21	0	8	0	0	1	0	3
Fam124b	1	80198698	-	2962	0	0	0	0	0	0	0	0	0	0	0	0	0	0	0	0	0	0	0	0	0	0	0	0	0	0	0	0	0	0	0	0	0	0	0	0	0	0	0	0	0	0	0	0	0
Cul3	1	80266817	-	2864	356	356	0	0	4	18	5	0	0	1	1	1	2	3	7	3	0	0	17	4	10	2	0	1	0	24	11	0	0	1	1	4	0	1	4	8	0	7	0	2	5	11	3	12	1
1700016L21Rik	1	80445831	+	494	0	0	0	0	0	0	0	0	0	0	0	0	0	0	0	0	0	0	0	0	0	0	0	0	0	0	0	0	0	0	0	0	0	0	0	0	0	0	0	0	0	0	0	0	0
Dock10	1	80501072	-	7403	0	0	0	0	0	0	0	0	0	0	0	0	0	0	0	0	0	0	0	0	0	0	0	0	0	0	0	0	0	0	0	0	0	0	0	0	0	0	0	0	0	0	0	0	0
9430031J16Rik	1	81077216	+	5006	0	0	0	0	0	0	0	0	0	0	0	0	0	0	0	0	0	0	0	0	0	0	0	0	0	0	0	0	0	0	0	0	0	0	0	0	0	0	0	0	0	0	0	0	0
Irs1	1	82233104	-	9263	10	10	0	0	0	0	0	0	0	0	0	0	1	0	0	0	0	0	0	0	0	0	0	0	0	1	0	0	0	0	0	0	0	0	0	0	0	1	0	1	0	0	0	0	0
Rhbdd1	1	82316478	+	3858	29	29	0	0	0	0	0	0	0	0	0	0	0	0	1	0	1	0	0	0	2	0	0	0	0	4	1	0	0	0	0	1	0	0	2	1	0	1	1	0	0	0	0	0	0
Col4a4	1	82450722	-	7908	7	7	0	1	0	0	0	0	0	0	0	0	0	0	0	0	0	0	0	0	1	0	0	0	0	0	0	0	0	0	0	0	0	0	0	0	0	4	0	0	0	0	0	0	0
Col4a3	1	82586820	+	8709	0	0	0	0	0	0	0	0	0	0	0	0	0	0	0	0	0	0	0	0	0	0	0	0	0	0	0	0	0	0	0	0	0	0	0	0	0	0	0	0	0	0	0	0	0
Mff	1	82724817	+	1965	389	394	0	10	1	11	0	0	0	2	2	1	15	5	2	2	0	0	3	0	14	1	0	0	1	40	13	0	2	1	0	2	8	8	6	5	0	1	1	5	7	6	10	3	0
Tm4sf20	1	82756648	-	1603	0	0	0	0	0	0	0	0	0	0	0	0	0	0	0	0	0	0	0	0	0	0	0	0	0	0	0	0	0	0	0	0	0	0	0	0	0	0	0	0	0	0	0	0	0
Agfg1	1	82839382	+	3237	180	180	0	4	1	1	1	1	0	1	2	1	1	1	0	0	0	0	3	3	10	0	1	0	1	19	5	1	3	0	0	0	1	3	2	1	1	0	0	0	1	8	0	1	1
Slc19a3	1	83012522	-	3074	0	0	0	0	0	0	0	0	0	0	0	0	0	0	0	0	0	0	0	0	0	0	0	0	0	0	0	0	0	0	0	0	0	0	0	0	0	0	0	0	0	0	0	0	0
Ccl20	1	83116665	+	902	3	3	0	0	0	0	0	0	0	0	0	0	0	0	0	0	0	0	0	0	0	0	0	0	0	0	0	0	0	0	0	0	0	0	0	0	0	0	0	0	0	0	3	0	0
Wdr69	1	83159661	+	1768	0	0	0	0	0	0	0	0	0	0	0	0	0	0	0	0	0	0	0	0	0	0	0	0	0	0	0	0	0	0	0	0	0	0	0	0	0	0	0	0	0	0	0	0	0
Sphkap	1	83255780	-	6612	0	0	0	0	0	0	0	0	0	0	0	0	0	0	0	0	0	0	0	0	0	0	0	0	0	0	0	0	0	0	0	0	0	0	0	0	0	0	0	0	0	0	0	0	0
Pid1	1	84036292	-	2767	123	123	1	0	3	1	1	0	0	0	0	1	8	0	0	0	1	0	1	0	5	0	5	0	1	9	0	0	1	0	1	0	6	1	1	20	0	4	0	2	3	1	0	0	1
Dner	1	84369838	-	3732	7	7	0	0	0	0	0	0	0	0	0	0	0	0	0	0	0	0	0	0	1	0	0	0	0	1	0	0	0	0	0	0	0	0	0	0	0	0	0	0	0	0	0	0	0
Mir5126	1	84695738	+	177	0	0	0	0	0	0	0	0	0	0	0	0	0	0	0	0	0	0	0	0	0	0	0	0	0	0	0	0	0	0	0	0	0	0	0	0	0	0	0	0	0	0	0	0	0
Trip12	1	84721188	-	9732	981	1097	6	12	73	12	1	7	0	13	4	3	6	7	7	18	10	1	7	3	47	4	19	3	5	91	10	3	0	1	6	2	13	5	18	18	0	24	5	9	6	24	27	30	25
Fbxo36	1	84839740	+	1000	25	25	0	0	0	0	0	0	0	0	0	0	0	0	1	0	0	0	0	0	2	0	0	0	0	1	0	0	0	0	0	0	0	0	0	0	0	0	0	0	0	0	0	0	0
Slc16a14	1	84906704	-	2449	0	0	0	0	0	0	0	0	0	0	0	0	0	0	0	0	0	0	0	0	0	0	0	0	0	0	0	0	0	0	0	0	0	0	0	0	0	0	0	0	0	0	0	0	0
A530032D15Rik	1	85088138	-	1860	0	0	0	0	0	0	0	0	0	0	0	0	0	0	0	0	0	0	0	0	0	0	0	0	0	0	0	0	0	0	0	0	0	0	0	0	0	0	0	0	0	0	0	0	0
Gm7609	1	85199510	+	1711	2	2	0	0	0	0	0	0	0	0	0	0	0	0	0	0	0	0	0	0	0	0	0	0	0	0	0	0	0	0	0	0	0	0	0	0	0	0	0	0	0	0	0	0	0
C130026I21Rik	1	85246343	-	2071	4	5	1	0	0	0	0	0	0	0	0	0	0	0	0	0	0	0	0	0	0	0	0	0	0	0	0	0	0	0	0	0	0	0	0	1	0	0	0	0	0	0	0	0	0
Sp110	1	85576898	-	2071	0	4	0	0	0	0	0	0	0	0	0	0	0	0	0	0	0	0	0	0	0	0	0	0	0	0	0	0	0	0	0	0	0	0	0	0	0	0	1	0	0	0	0	0	0
Sp140	1	85600602	+	2516	4	21	0	0	0	0	0	0	0	0	0	1	1	0	0	0	0	0	0	1	1	0	0	0	0	2	0	0	0	0	0	0	0	0	0	0	0	0	0	0	0	0	0	0	0
Sp100	1	85649949	+	2258	0	0	0	0	0	0	0	0	0	0	0	0	0	0	0	0	0	0	0	0	0	0	0	0	0	0	0	0	0	0	0	0	0	0	0	0	0	0	0	0	0	0	0	0	0
A630001G21Rik	1	85717082	-	2036	1	1	0	0	0	0	0	0	0	0	0	0	1	0	0	0	0	0	0	0	0	0	0	0	0	0	0	0	0	0	0	0	0	0	0	0	0	0	0	0	0	0	0	0	0
Cab39	1	85793346	+	3900	193	211	0	8	1	2	1	0	2	1	1	1	11	0	1	0	0	0	2	0	9	0	0	0	0	18	10	3	0	0	1	4	0	0	1	0	0	10	0	2	1	1	5	3	3
Itm2c	1	85894409	+	2124	130	130	0	2	0	3	1	0	3	0	0	0	2	0	5	0	0	0	0	0	9	0	1	0	1	9	0	1	0	0	0	1	7	1	2	1	0	1	1	1	0	2	7	9	1
4933407L21Rik	1	85928382	+	1248	0	0	0	0	0	0	0	0	0	0	0	0	0	0	0	0	0	0	0	0	0	0	0	0	0	0	0	0	0	0	0	0	0	0	0	0	0	0	0	0	0	0	0	0	0
Gpr55	1	85939536	-	2650	0	0	0	0	0	0	0	0	0	0	0	0	0	0	0	0	0	0	0	0	0	0	0	0	0	0	0	0	0	0	0	0	0	0	0	0	0	0	0	0	0	0	0	0	0
Spata3	1	86021841	+	1702	0	0	0	0	0	0	0	0	0	0	0	0	0	0	0	0	0	0	0	0	0	0	0	0	0	0	0	0	0	0	0	0	0	0	0	0	0	0	0	0	0	0	0	0	0
2810459M11Rik	1	86045762	+	3431	10	10	0	0	0	0	0	0	0	0	0	0	0	0	0	0	0	0	0	0	0	0	0	0	0	1	0	0	0	0	0	0	0	0	0	0	0	0	0	0	0	0	0	0	0
Psmd1	1	86064518	+	3356	1318	1321	1	17	28	18	6	12	2	3	4	3	30	14	12	6	5	4	26	1	70	5	6	0	3	111	20	3	3	2	6	3	21	20	14	28	7	25	7	11	11	16	23	18	5
Htr2b	1	86099036	-	2172	0	0	0	0	0	0	0	0	0	0	0	0	0	0	0	0	0	0	0	0	0	0	0	0	0	0	0	0	0	0	0	0	0	0	0	0	0	0	0	0	0	0	0	0	0
Armc9	1	86154679	+	5356	89	89	0	9	0	0	0	0	0	1	1	0	0	0	0	0	2	1	0	0	4	0	0	0	0	9	2	0	0	0	1	1	0	0	0	0	0	0	0	1	0	3	0	1	0
B3gnt7	1	86303120	+	2695	311	321	2	3	13	3	1	2	1	0	0	1	1	1	0	1	4	0	4	0	14	0	0	3	0	22	5	2	1	0	1	2	10	1	2	9	2	26	1	6	7	4	1	3	3
Ncl	1	86344718	-	8357	15291	15743	35	269	272	247	59	40	28	63	40	35	220	70	49	66	65	30	138	43	665	12	67	52	33	1165	327	53	55	25	43	55	266	230	261	414	48	276	52	200	247	321	163	302	407
Snora75	1	86351169	-	197	1581	1581	35	18	10	22	9	25	16	23	1	18	13	7	8	13	18	13	5	27	33	16	12	20	44	71	18	5	3	3	33	48	6	20	29	3	18	5	36	21	4	5	12	14	20
Snord82	1	86356259	-	111	22	22	0	0	0	0	0	0	0	0	0	0	0	0	1	0	0	0	0	0	0	0	1	0	0	1	0	0	0	0	0	0	0	0	0	0	1	0	0	5	3	0	0	0	0
C130036L24Rik	1	86359473	+	1366	24	24	0	0	0	0	0	0	0	1	0	0	0	0	0	0	0	0	0	0	2	0	0	0	0	4	0	0	0	0	0	0	0	1	0	0	0	1	1	0	0	1	0	0	0
Nmur1	1	86386324	-	1318	0	0	0	0	0	0	0	0	0	0	0	0	0	0	0	0	0	0	0	0	0	0	0	0	0	0	0	0	0	0	0	0	0	0	0	0	0	0	0	0	0	0	0	0	0
1700019O17Rik	1	86426228	+	1821	0	0	0	0	0	0	0	0	0	0	0	0	0	0	0	0	0	0	0	0	0	0	0	0	0	0	0	0	0	0	0	0	0	0	0	0	0	0	0	0	0	0	0	0	0
Ptma	1	86526635	+	1292	6748	23543	24	344	383	289	70	41	54	76	73	55	452	86	93	90	88	37	268	54	1196	32	67	49	50	2167	423	65	53	20	52	66	468	348	332	398	58	482	88	361	254	524	337	322	173
Pde6d	1	86543014	-	1192	75	75	0	5	5	10	0	0	0	0	0	0	0	0	0	0	0	0	0	0	5	0	0	0	0	4	3	0	0	0	0	0	0	1	5	0	1	1	0	0	2	2	0	4	0
Cops7b	1	86586999	+	2331	115	115	0	1	0	2	0	0	0	0	0	0	0	0	0	0	0	0	0	0	6	0	1	0	1	9	6	1	1	0	2	0	6	1	5	2	0	5	1	0	0	4	0	11	1
Nppc	1	86666292	-	1142	0	0	0	0	0	0	0	0	0	0	0	0	0	0	0	0	0	0	0	0	0	0	0	0	0	0	0	0	0	0	0	0	0	0	0	0	0	0	0	0	0	0	0	0	0
Dis3l2	1	86703703	+	3271	73	73	0	3	0	0	0	0	0	1	0	0	0	1	0	1	1	0	0	0	4	0	2	0	0	6	0	0	1	0	1	0	0	0	0	2	1	1	0	0	1	1	0	1	3
Alppl2	1	87086690	-	2212	0	0	0	0	0	0	0	0	0	0	0	0	0	0	0	0	0	0	0	0	0	0	0	0	0	0	0	0	0	0	0	0	0	0	0	0	0	0	0	0	0	0	0	0	0
Alpi	1	87098001	-	2437	0	0	0	0	0	0	0	0	0	0	0	0	0	0	0	0	0	0	0	0	0	0	0	0	0	0	0	0	0	0	0	0	0	0	0	0	0	0	0	0	0	0	0	0	0
Akp3	1	87124907	+	1780	0	0	0	0	0	0	0	0	0	0	0	0	0	0	0	0	0	0	0	0	0	0	0	0	0	0	0	0	0	0	0	0	0	0	0	0	0	0	0	0	0	0	0	0	0
Ecel1	1	87147654	-	2798	6	6	0	0	0	0	0	0	0	1	0	0	0	0	0	0	0	0	0	0	1	0	0	0	0	0	0	0	0	0	0	0	0	0	0	0	0	0	0	0	0	3	0	0	0
Prss56	1	87183392	+	2099	0	0	0	0	0	0	0	0	0	0	0	0	0	0	0	0	0	0	0	0	0	0	0	0	0	0	0	0	0	0	0	0	0	0	0	0	0	0	0	0	0	0	0	0	0
Chrnd	1	87190551	+	3010	0	0	0	0	0	0	0	0	0	0	0	0	0	0	0	0	0	0	0	0	0	0	0	0	0	0	0	0	0	0	0	0	0	0	0	0	0	0	0	0	0	0	0	0	0
Chrng	1	87205710	+	2021	0	0	0	0	0	0	0	0	0	0	0	0	0	0	0	0	0	0	0	0	0	0	0	0	0	0	0	0	0	0	0	0	0	0	0	0	0	0	0	0	0	0	0	0	0
Eif4e2	1	87213813	+	5028	1144	1144	1	9	38	7	5	6	5	1	2	0	17	4	6	1	7	1	15	2	62	1	4	2	2	108	23	4	4	1	1	2	17	17	5	18	3	19	5	16	14	15	4	24	32
Efhd1	1	87264263	+	1905	13	13	0	0	0	0	0	0	1	0	0	0	0	0	0	0	0	0	0	0	2	0	0	0	0	2	0	0	0	0	0	0	0	0	0	0	0	0	0	0	0	4	0	0	0
Gigyf2	1	87326897	+	5843	328	331	2	1	5	1	2	1	0	1	2	7	6	1	1	0	3	3	0	1	17	1	1	0	5	26	4	5	1	0	0	4	5	5	0	9	2	2	1	2	4	13	2	3	6
Kcnj13	1	87386283	-	1449	0	0	0	0	0	0	0	0	0	0	0	0	0	0	0	0	0	0	0	0	0	0	0	0	0	0	0	0	0	0	0	0	0	0	0	0	0	0	0	0	0	0	0	0	0
3110079O15Rik	1	87470163	+	562	0	0	0	0	0	0	0	0	0	0	0	0	0	0	0	0	0	0	0	0	0	0	0	0	0	0	0	0	0	0	0	0	0	0	0	0	0	0	0	0	0	0	0	0	0
Ngef	1	87476828	-	3484	5	5	0	0	0	0	0	0	0	0	0	0	0	0	0	0	0	0	0	0	0	0	0	0	0	1	0	0	0	0	0	0	0	0	0	0	0	0	0	0	0	0	0	0	0
Neu2	1	87573926	+	2113	0	0	0	0	0	0	0	0	0	0	0	0	0	0	0	0	0	0	0	0	0	0	0	0	0	0	0	0	0	0	0	0	0	0	0	0	0	0	0	0	0	0	0	0	0
Inpp5d	1	87620211	+	5038	46	46	0	0	1	0	0	0	3	0	0	0	0	0	0	0	0	0	1	0	4	0	0	0	0	3	0	0	0	0	0	1	0	3	0	1	1	2	1	0	1	3	0	0	5
Atg16l1	1	87755910	+	3280	158	158	0	2	0	3	0	2	0	1	1	2	0	0	1	1	0	0	1	0	7	0	1	0	0	20	7	3	0	0	2	0	0	3	1	9	0	0	0	10	0	1	8	5	1
Scarna6	1	87784470	+	348	3	3	0	0	0	0	0	0	0	0	0	0	0	0	0	0	0	0	0	0	0	0	0	0	0	0	0	0	0	0	0	0	0	0	0	0	0	0	0	0	0	0	0	0	0
Sag	1	87803579	+	1818	1	1	0	0	0	0	0	0	0	0	0	0	0	0	0	0	0	0	0	0	0	0	0	0	0	0	0	0	0	0	0	0	0	0	0	0	0	0	0	0	0	0	0	0	0
Dgkd	1	87853186	+	5794	129	129	0	5	7	2	0	0	1	0	0	0	8	0	1	0	0	1	0	0	9	0	0	0	0	11	2	0	0	0	0	1	2	0	1	18	0	4	0	0	0	12	0	0	0
Usp40	1	87945120	-	5416	42	42	0	0	0	0	0	0	0	0	5	0	0	0	0	0	0	0	0	1	2	0	0	0	0	2	6	0	0	0	0	0	0	0	0	0	0	2	0	0	0	0	0	0	2
Ugt1a10	1	88055310	+	3342	0	0	0	0	0	0	0	0	0	0	0	0	0	0	0	0	0	0	0	0	0	0	0	0	0	0	0	0	0	0	0	0	0	0	0	0	0	0	0	0	0	0	0	0	0
Ugt1a9	1	88070678	+	3316	0	0	0	0	0	0	0	0	0	0	0	0	0	0	0	0	0	0	0	0	0	0	0	0	0	0	0	0	0	0	0	0	0	0	0	0	0	0	0	0	0	0	0	0	0
Ugt1a7c	1	88094900	+	3394	0	0	0	0	0	0	0	0	0	0	0	0	0	0	0	0	0	0	0	0	0	0	0	0	0	0	0	0	0	0	0	0	0	0	0	0	0	0	0	0	0	0	0	0	0
Ugt1a6b	1	88103156	+	2393	0	0	0	0	0	0	0	0	0	0	0	0	0	0	0	0	0	0	0	0	0	0	0	0	0	0	0	0	0	0	0	0	0	0	0	0	0	0	0	0	0	0	0	0	0
Ugt1a6a	1	88134708	+	3402	0	0	0	0	0	0	0	0	0	0	0	0	0	0	0	0	0	0	0	0	0	0	0	0	0	0	0	0	0	0	0	0	0	0	0	0	0	0	0	0	0	0	0	0	0
Ugt1a5	1	88165911	+	3308	0	0	0	0	0	0	0	0	0	0	0	0	0	0	0	0	0	0	0	0	0	0	0	0	0	0	0	0	0	0	0	0	0	0	0	0	0	0	0	0	0	0	0	0	0
Ugt1a2	1	88200510	+	3306	0	4	0	0	0	0	0	0	0	0	0	0	0	0	0	0	0	0	0	0	0	0	0	0	0	1	0	0	0	0	0	0	0	0	1	0	0	0	0	0	0	0	0	0	0
Dnajb3	1	88204731	-	1117	0	0	0	0	0	0	0	0	0	0	0	0	0	0	0	0	0	0	0	0	0	0	0	0	0	0	0	0	0	0	0	0	0	0	0	0	0	0	0	0	0	0	0	0	0
Ugt1a1	1	88211858	+	3329	0	0	0	0	0	0	0	0	0	0	0	0	0	0	0	0	0	0	0	0	0	0	0	0	0	0	0	0	0	0	0	0	0	0	0	0	0	0	0	0	0	0	0	0	0
Heatr7b1	1	88226919	+	7626	2	2	0	0	0	2	0	0	0	0	0	0	0	0	0	0	0	0	0	0	0	0	0	0	0	0	0	0	0	0	0	0	0	0	0	0	0	0	0	0	0	0	0	0	0
Hjurp	1	88258855	-	8539	166	166	0	3	0	4	6	1	4	2	1	0	1	0	0	0	0	0	0	1	8	0	3	2	1	14	9	6	1	0	1	2	0	0	0	14	1	1	1	2	0	2	0	0	0
6430706D22Rik	1	88263112	-	3738	0	257	1	0	6	10	2	0	0	0	0	1	0	1	0	0	0	0	0	1	16	0	0	4	0	24	3	0	0	0	0	3	0	0	14	9	1	4	1	2	0	3	1	1	6
A730008H23Rik	1	88264827	-	2317	0	172	0	1	1	0	1	0	0	0	1	0	1	0	1	2	2	1	1	0	5	0	1	1	4	12	2	0	0	0	1	6	5	1	6	3	0	3	4	10	10	0	6	0	3
Trpm8	1	88306611	+	3944	0	0	0	0	0	0	0	0	0	0	0	0	0	0	0	0	0	0	0	0	0	0	0	0	0	0	0	0	0	0	0	0	0	0	0	0	0	0	0	0	0	0	0	0	0
Spp2	1	88406918	+	970	0	0	0	0	0	0	0	0	0	0	0	0	0	0	0	0	0	0	0	0	0	0	0	0	0	0	0	0	0	0	0	0	0	0	0	0	0	0	0	0	0	0	0	0	0
Glrp1	1	88499870	-	2057	0	0	0	0	0	0	0	0	0	0	0	0	0	0	0	0	0	0	0	0	0	0	0	0	0	0	0	0	0	0	0	0	0	0	0	0	0	0	0	0	0	0	0	0	0
Gm19589	1	88551416	+	2722	0	0	0	0	0	0	0	0	0	0	0	0	0	0	0	0	0	0	0	0	0	0	0	0	0	0	0	0	0	0	0	0	0	0	0	0	0	0	0	0	0	0	0	0	0
Arl4c	1	88698225	-	4066	286	296	1	1	0	9	5	0	1	0	0	0	9	0	1	1	1	0	5	1	16	0	1	1	1	25	3	2	0	0	1	0	2	1	0	25	1	5	0	3	1	3	0	12	2
2410088K16Rik	1	88754789	+	576	22	22	0	0	0	1	0	0	0	0	0	0	0	0	0	0	0	0	0	0	2	0	0	0	0	2	0	0	0	0	0	0	0	0	0	0	0	0	0	0	0	1	0	0	1
1700067G17Rik	1	89016012	+	703	0	0	0	0	0	0	0	0	0	0	0	0	0	0	0	0	0	0	0	0	0	0	0	0	0	0	0	0	0	0	0	0	0	0	0	0	0	0	0	0	0	0	0	0	0
Sh3bp4	1	89070361	+	3773	70	70	0	0	1	0	0	0	0	0	0	0	1	1	1	1	1	0	0	1	4	0	0	0	0	3	1	1	0	0	0	0	0	1	0	1	0	0	1	0	0	2	14	2	0
C030007H22Rik	1	89360343	-	689	0	0	0	0	0	0	0	0	0	0	0	0	0	0	0	0	0	0	0	0	0	0	0	0	0	0	0	0	0	0	0	0	0	0	0	0	0	0	0	0	0	0	0	0	0
Agap1	1	89454710	+	9681	105	105	0	2	0	1	1	0	0	0	0	0	0	0	1	0	2	0	0	1	5	1	0	3	0	9	1	1	0	0	0	1	1	4	1	5	2	2	0	4	0	3	0	3	1
4933400F21Rik	1	89676506	-	3711	0	0	0	0	0	0	0	0	0	0	0	0	0	0	0	0	0	0	0	0	0	0	0	0	0	0	0	0	0	0	0	0	0	0	0	0	0	0	0	0	0	0	0	0	0
Gbx2	1	89927961	-	2226	40	40	0	0	6	0	0	0	0	1	0	0	0	0	0	0	1	1	2	1	1	0	0	0	0	2	0	1	1	0	0	1	0	0	10	1	0	0	0	0	0	0	0	0	0
Asb18	1	89952677	-	1504	0	0	0	0	0	0	0	0	0	0	0	0	0	0	0	0	0	0	0	0	0	0	0	0	0	0	0	0	0	0	0	0	0	0	0	0	0	0	0	0	0	0	0	0	0
Iqca	1	90042131	-	3310	0	0	0	0	0	0	0	0	0	0	0	0	0	0	0	0	0	0	0	0	0	0	0	0	0	0	0	0	0	0	0	0	0	0	0	0	0	0	0	0	0	0	0	0	0
Cxcr7	1	90203902	+	2679	9	9	0	0	0	0	0	0	0	0	0	0	0	0	0	0	0	0	0	0	0	0	0	0	0	1	0	0	0	0	0	0	0	0	0	0	0	0	0	0	0	0	0	2	0
Cops8	1	90603324	+	1943	567	567	0	5	3	3	0	0	2	0	1	1	11	6	5	1	1	3	3	0	33	1	2	1	1	53	22	1	1	0	1	1	6	17	5	7	2	7	0	9	9	23	16	4	3
Col6a3	1	90766859	-	10941	0	2	0	0	0	0	0	0	0	0	0	0	0	0	2	0	0	0	0	0	0	0	0	0	0	0	0	0	0	0	0	0	0	0	0	0	0	0	0	0	0	0	0	0	0
Mlph	1	90914999	+	4584	0	0	0	0	0	0	0	0	0	0	0	0	0	0	0	0	0	0	0	0	0	0	0	0	0	0	0	0	0	0	0	0	0	0	0	0	0	0	0	0	0	0	0	0	0
Prlh	1	90953007	+	361	0	0	0	0	0	0	0	0	0	0	0	0	0	0	0	0	0	0	0	0	0	0	0	0	0	0	0	0	0	0	0	0	0	0	0	0	0	0	0	0	0	0	0	0	0
Rab17	1	90958132	-	2050	0	0	0	0	0	0	0	0	0	0	0	0	0	0	0	0	0	0	0	0	0	0	0	0	0	0	0	0	0	0	0	0	0	0	0	0	0	0	0	0	0	0	0	0	0
Lrrfip1	1	90998626	+	5843	322	322	2	0	3	0	0	0	1	1	1	2	2	1	0	1	1	1	5	0	18	0	2	1	1	32	4	4	0	0	2	2	0	2	3	1	3	17	1	2	0	1	5	4	1
Rbm44	1	91145002	+	3951	5	5	0	0	0	0	0	0	0	0	0	0	0	0	0	0	0	0	0	0	0	0	1	0	0	0	0	0	0	0	0	0	0	0	0	0	0	0	0	0	0	1	0	0	0
Ramp1	1	91179721	+	3122	16	16	0	1	0	0	0	0	0	0	0	0	0	7	0	0	0	0	0	0	0	0	0	0	0	0	0	0	0	0	0	0	0	0	0	0	0	0	0	0	0	0	0	0	0
Ube2f	1	91250218	+	1463	274	280	0	4	1	5	1	1	0	1	1	2	6	5	1	0	1	0	0	0	15	0	1	2	0	36	0	0	0	0	1	0	3	1	0	7	1	7	0	1	1	0	12	6	3
Scly	1	91298237	+	2307	50	50	0	0	0	0	0	0	0	0	0	0	3	1	0	0	0	0	0	0	3	0	0	0	0	6	0	1	1	0	0	0	0	2	0	5	0	1	0	0	0	2	1	0	0
Espnl	1	91321974	+	5542	0	0	0	0	0	0	0	0	0	0	0	0	0	0	0	0	0	0	0	0	0	0	0	0	0	0	0	0	0	0	0	0	0	0	0	0	0	0	0	0	0	0	0	0	0
Klhl30	1	91350972	+	3120	1	1	0	0	0	0	0	0	0	0	0	0	0	0	0	0	0	0	0	0	0	0	0	0	0	0	0	0	0	0	0	0	0	0	0	0	0	0	0	0	0	0	0	0	0
Fam132b	1	91366329	+	2915	24	24	0	0	0	0	0	0	1	0	0	0	0	0	2	0	1	0	0	0	2	0	0	0	0	1	1	0	1	0	0	0	1	0	0	0	1	0	0	0	0	0	0	0	0
Ilkap	1	91375830	-	1468	252	252	0	9	1	2	2	0	0	1	1	0	8	0	0	0	1	0	3	0	12	0	1	0	2	33	3	1	1	0	1	1	1	0	2	8	3	5	2	5	1	5	0	5	2
1700020N18Rik	1	91404878	-	647	11	11	0	0	0	0	0	1	0	0	0	0	0	0	0	0	0	0	0	0	1	0	1	0	0	1	0	0	0	0	0	0	0	0	0	0	0	0	0	0	0	0	0	0	0
Hes6	1	91411482	-	1435	245	245	1	12	0	10	1	0	0	0	0	0	1	0	0	0	0	0	1	0	11	0	1	0	0	23	3	0	2	0	0	1	2	0	1	7	0	68	1	8	0	3	2	9	0
Per2	1	91415981	-	5937	4	4	0	0	0	0	0	0	0	0	0	0	0	0	0	0	0	0	0	0	0	0	0	0	0	1	0	0	0	0	0	0	0	0	0	2	0	0	0	0	0	0	0	0	0
Traf3ip1	1	91494567	+	3600	64	64	0	0	0	0	0	0	0	2	0	0	0	0	0	0	0	0	1	0	3	0	0	0	0	10	1	0	0	0	0	0	0	3	0	1	0	1	0	0	3	1	1	0	2
Asb1	1	91540464	+	6172	49	49	1	0	0	0	0	0	0	0	0	1	0	0	0	0	0	0	0	0	2	0	1	0	0	4	2	3	1	0	0	0	3	0	0	1	0	0	1	1	1	0	1	0	1
Twist2	1	91801376	+	1412	3	3	0	0	0	0	0	0	0	0	0	0	0	0	0	0	0	0	0	0	0	0	0	0	0	0	0	0	0	0	0	0	0	0	0	0	0	0	0	0	0	0	0	0	0
Hdac4	1	91932748	-	4045	88	88	0	0	1	0	4	0	0	6	1	0	0	0	0	0	2	2	0	2	4	0	0	0	0	4	0	1	0	0	0	1	0	0	1	8	0	1	0	1	0	1	1	6	0
Ndufa10	1	92439718	-	1309	1019	1019	2	27	30	3	5	4	0	1	4	0	26	8	5	4	4	2	23	0	40	0	3	4	2	82	9	1	6	4	2	5	17	13	12	25	1	4	1	18	8	14	19	16	5
Olfr1416	1	92479680	-	1039	0	0	0	0	0	0	0	0	0	0	0	0	0	0	0	0	0	0	0	0	0	0	0	0	0	0	0	0	0	0	0	0	0	0	0	0	0	0	0	0	0	0	0	0	0
Olfr1415	1	92490817	-	1036	0	0	0	0	0	0	0	0	0	0	0	0	0	0	0	0	0	0	0	0	0	0	0	0	0	0	0	0	0	0	0	0	0	0	0	0	0	0	0	0	0	0	0	0	0
Olfr1414	1	92511047	-	1289	0	0	0	0	0	0	0	0	0	0	0	0	0	0	0	0	0	0	0	0	0	0	0	0	0	0	0	0	0	0	0	0	0	0	0	0	0	0	0	0	0	0	0	0	0
Olfr1413	1	92573024	+	1182	0	0	0	0	0	0	0	0	0	0	0	0	0	0	0	0	0	0	0	0	0	0	0	0	0	0	0	0	0	0	0	0	0	0	0	0	0	0	0	0	0	0	0	0	0
Olfr1412	1	92588231	+	1066	0	0	0	0	0	0	0	0	0	0	0	0	0	0	0	0	0	0	0	0	0	0	0	0	0	0	0	0	0	0	0	0	0	0	0	0	0	0	0	0	0	0	0	0	0
Olfr1411	1	92596420	+	1072	0	0	0	0	0	0	0	0	0	0	0	0	0	0	0	0	0	0	0	0	0	0	0	0	0	0	0	0	0	0	0	0	0	0	0	0	0	0	0	0	0	0	0	0	0
Olfr1410	1	92607738	+	1069	0	0	0	0	0	0	0	0	0	0	0	0	0	0	0	0	0	0	0	0	0	0	0	0	0	0	0	0	0	0	0	0	0	0	0	0	0	0	0	0	0	0	0	0	0
Olfr12	1	92619780	+	1221	0	0	0	0	0	0	0	0	0	0	0	0	0	0	0	0	0	0	0	0	0	0	0	0	0	0	0	0	0	0	0	0	0	0	0	0	0	0	0	0	0	0	0	0	0
Myeov2	1	92637144	-	811	1550	1555	1	22	17	23	4	4	7	4	8	3	37	35	10	2	2	1	37	2	69	1	2	2	1	137	29	3	2	0	2	8	34	24	21	20	3	34	9	14	17	49	21	43	14
Otos	1	92644217	-	804	0	0	0	0	0	0	0	0	0	0	0	0	0	0	0	0	0	0	0	0	0	0	0	0	0	0	0	0	0	0	0	0	0	0	0	0	0	0	0	0	0	0	0	0	0
Gpc1	1	92831585	+	3652	106	106	0	1	2	6	1	1	0	0	1	0	7	0	0	1	1	0	0	0	4	0	0	0	0	9	0	0	0	0	0	1	7	1	0	3	0	3	0	1	1	0	1	1	0
Mir149	1	92850277	+	166	0	0	0	0	0	0	0	0	0	0	0	0	0	0	0	0	0	0	0	0	0	0	0	0	0	0	0	0	0	0	0	0	0	0	0	0	0	0	0	0	0	0	0	0	0
Ankmy1	1	92870128	-	3343	0	0	0	0	0	0	0	0	0	0	0	0	0	0	0	0	0	0	0	0	0	0	0	0	0	0	0	0	0	0	0	0	0	0	0	0	0	0	0	0	0	0	0	0	0
Dusp28	1	92906888	+	1591	21	21	0	0	0	0	0	0	0	0	0	0	0	0	0	0	0	0	1	0	2	0	0	0	0	1	1	0	0	0	0	0	0	0	0	1	0	0	0	1	1	1	0	0	0
Rnpepl1	1	92910724	+	3139	34	34	0	0	0	0	0	0	0	0	1	0	0	0	0	0	0	0	0	0	0	0	0	0	1	8	2	0	0	0	1	0	0	1	0	0	0	4	0	0	0	1	0	0	1
9430060I03Rik	1	92933542	-	1772	1	1	0	0	0	0	0	0	0	0	0	0	0	0	0	0	0	0	0	0	0	0	0	0	0	0	0	0	0	0	0	0	0	0	0	0	0	0	0	0	0	0	0	0	0
Capn10	1	92934307	+	2977	106	106	0	0	0	0	0	1	1	1	1	0	0	0	0	0	0	0	4	0	7	0	0	0	0	9	1	0	0	0	0	0	2	3	5	0	1	6	0	0	0	0	0	5	1
Gpr35	1	92973018	+	4496	0	0	0	0	0	0	0	0	0	0	0	0	0	0	0	0	0	0	0	0	0	0	0	0	0	0	0	0	0	0	0	0	0	0	0	0	0	0	0	0	0	0	0	0	0
Aqp12	1	93006233	+	1188	0	0	0	0	0	0	0	0	0	0	0	0	0	0	0	0	0	0	0	0	0	0	0	0	0	0	0	0	0	0	0	0	0	0	0	0	0	0	0	0	0	0	0	0	0
Kif1a	1	93015455	-	8357	233	235	0	0	0	3	4	0	0	0	0	4	29	5	0	0	1	0	2	1	7	0	1	4	1	19	8	2	0	2	2	1	0	1	3	6	2	2	0	11	0	0	7	5	0
Agxt	1	93135175	+	1617	0	0	0	0	0	0	0	0	0	0	0	0	0	0	0	0	0	0	0	0	0	0	0	0	0	0	0	0	0	0	0	0	0	0	0	0	0	0	0	0	0	0	0	0	0
2310007B03Rik	1	93151354	-	2462	8	8	0	0	0	0	0	0	0	0	0	0	0	0	0	0	0	0	0	0	0	0	0	0	0	1	0	1	0	0	0	0	2	0	0	0	0	0	0	0	0	0	0	0	0
Sned1	1	93235796	+	4574	13	13	0	0	0	0	0	0	0	0	0	0	0	1	0	0	0	0	0	0	2	0	0	0	0	1	0	0	0	0	0	0	0	0	0	0	0	0	0	0	0	0	0	0	0
Mterfd2	1	93299210	-	3415	168	168	2	5	4	3	0	0	1	0	0	2	6	0	0	0	1	1	2	0	9	0	0	2	0	12	4	0	1	0	0	0	0	0	0	4	1	7	2	2	2	2	1	6	0
Pask	1	93309436	-	5219	90	90	0	1	1	0	0	0	0	0	0	1	0	0	0	0	0	0	0	0	6	0	0	1	0	8	0	0	0	0	0	0	7	4	1	0	0	0	1	5	0	1	0	0	1
Ppp1r7	1	93343544	+	3753	337	337	2	4	1	6	0	0	0	4	0	1	12	0	2	2	0	0	2	0	17	0	0	1	0	31	2	1	3	0	0	2	5	1	7	9	1	9	2	4	2	9	2	1	8
Ano7	1	93373795	+	3317	0	0	0	0	0	0	0	0	0	0	0	0	0	0	0	0	0	0	0	0	0	0	0	0	0	0	0	0	0	0	0	0	0	0	0	0	0	0	0	0	0	0	0	0	0
Hdlbp	1	93405939	-	6338	976	1039	2	15	18	19	5	2	1	5	6	1	15	13	2	1	4	2	15	0	45	3	5	3	2	78	27	3	5	1	3	2	26	5	13	32	5	7	1	13	11	16	18	23	9
2-Sep	1	93478892	+	3434	384	502	0	9	6	0	0	3	0	6	2	1	4	5	0	1	1	4	2	3	28	1	2	1	0	50	6	1	0	0	0	1	6	1	5	6	1	2	5	7	12	13	12	8	6
Farp2	1	93512003	+	4012	11	11	0	0	0	0	0	0	0	0	0	0	0	0	0	0	0	0	0	0	0	0	0	0	0	0	0	0	0	0	0	0	0	0	0	0	0	0	0	0	0	1	0	5	0
Stk25	1	93620750	-	3354	123	123	0	2	1	0	0	1	0	2	0	0	0	0	5	0	0	0	0	0	6	0	0	0	0	12	0	0	0	0	0	0	1	2	2	2	0	1	0	0	0	1	0	0	0
Bok	1	93685593	+	1532	132	132	0	1	1	0	0	0	1	1	0	0	10	0	1	2	0	0	2	0	7	0	0	0	1	14	2	0	0	0	1	0	1	3	2	2	1	0	1	1	2	1	7	1	0
Thap4	1	93705390	-	2260	87	87	0	0	1	0	0	1	1	0	0	1	3	0	1	0	0	1	0	0	5	0	1	0	1	6	0	0	0	1	0	0	0	6	0	3	0	4	0	0	1	2	2	0	0
Atg4b	1	93754932	+	3064	137	137	0	0	0	4	0	0	0	1	0	0	3	0	1	0	0	0	0	0	3	0	0	1	0	11	1	0	1	0	0	0	2	0	4	11	0	4	0	1	0	0	1	1	2
Dtymk	1	93792575	-	1410	2674	2674	7	34	59	39	5	5	8	8	3	4	40	23	8	12	13	2	36	5	128	5	4	6	2	225	94	6	5	0	3	8	65	48	25	51	5	72	11	51	26	60	66	52	35
Ing5	1	93803864	+	4638	405	405	0	7	19	4	0	3	2	4	8	1	5	1	1	2	0	0	2	2	13	1	1	1	0	39	1	6	1	0	1	3	16	10	5	11	0	13	6	4	3	9	2	3	1
D2hgdh	1	93825139	+	3158	14	14	0	0	0	0	0	0	0	0	0	0	0	0	0	0	0	0	0	0	1	0	0	0	0	2	0	0	0	0	0	0	0	0	0	0	0	0	0	1	0	0	0	0	0
Gal3st2	1	93861243	+	2946	0	0	0	0	0	0	0	0	0	0	0	0	0	0	0	0	0	0	0	0	0	0	0	0	0	0	0	0	0	0	0	0	0	0	0	0	0	0	0	0	0	0	0	0	0
Gm9994	1	93918336	+	1285	0	0	0	0	0	0	0	0	0	0	0	0	0	0	0	0	0	0	0	0	0	0	0	0	0	0	0	0	0	0	0	0	0	0	0	0	0	0	0	0	0	0	0	0	0
Gm6086	1	93990408	+	4159	0	0	0	0	0	0	0	0	0	0	0	0	0	0	0	0	0	0	0	0	0	0	0	0	0	0	0	0	0	0	0	0	0	0	0	0	0	0	0	0	0	0	0	0	0
Neu4	1	94020392	+	4607	0	0	0	0	0	0	0	0	0	0	0	0	0	0	0	0	0	0	0	0	0	0	0	0	0	0	0	0	0	0	0	0	0	0	0	0	0	0	0	0	0	0	0	0	0
Pdcd1	1	94038304	-	2030	0	0	0	0	0	0	0	0	0	0	0	0	0	0	0	0	0	0	0	0	0	0	0	0	0	0	0	0	0	0	0	0	0	0	0	0	0	0	0	0	0	0	0	0	0
4930440C22Rik	1	94797341	+	1665	0	0	0	0	0	0	0	0	0	0	0	0	0	0	0	0	0	0	0	0	0	0	0	0	0	0	0	0	0	0	0	0	0	0	0	0	0	0	0	0	0	0	0	0	0
Fam174a	1	95313527	+	2207	72	72	0	0	2	4	0	0	0	0	2	0	1	0	0	0	0	1	5	0	6	0	0	0	0	6	0	0	0	0	0	0	0	0	0	0	0	5	0	2	6	0	0	2	0
St8sia4	1	95587681	-	5777	0	0	0	0	0	0	0	0	0	0	0	0	0	0	0	0	0	0	0	0	0	0	0	0	0	0	0	0	0	0	0	0	0	0	0	0	0	0	0	0	0	0	0	0	0
4930598F16Rik	1	95701183	-	861	0	0	0	0	0	0	0	0	0	0	0	0	0	0	0	0	0	0	0	0	0	0	0	0	0	0	0	0	0	0	0	0	0	0	0	0	0	0	0	0	0	0	0	0	0
1700063A18Rik	1	95990658	-	456	0	0	0	0	0	0	0	0	0	0	0	0	0	0	0	0	0	0	0	0	0	0	0	0	0	0	0	0	0	0	0	0	0	0	0	0	0	0	0	0	0	0	0	0	0
4930533P14Rik	1	96612056	-	683	0	0	0	0	0	0	0	0	0	0	0	0	0	0	0	0	0	0	0	0	0	0	0	0	0	0	0	0	0	0	0	0	0	0	0	0	0	0	0	0	0	0	0	0	0
Slco4c1	1	96818783	-	2494	0	0	0	0	0	0	0	0	0	0	0	0	0	0	0	0	0	0	0	0	0	0	0	0	0	0	0	0	0	0	0	0	0	0	0	0	0	0	0	0	0	0	0	0	0
Slco6b1	1	96906175	-	2575	0	0	0	0	0	0	0	0	0	0	0	0	0	0	0	0	0	0	0	0	0	0	0	0	0	0	0	0	0	0	0	0	0	0	0	0	0	0	0	0	0	0	0	0	0
Slco6c1	1	97059448	-	2533	0	0	0	0	0	0	0	0	0	0	0	0	0	0	0	0	0	0	0	0	0	0	0	0	0	0	0	0	0	0	0	0	0	0	0	0	0	0	0	0	0	0	0	0	0
D1Ertd622e	1	97643901	-	2838	24	28	0	0	0	0	0	0	1	0	0	0	0	0	0	0	0	0	0	0	2	0	1	0	0	2	2	0	0	0	0	1	0	0	0	1	1	0	0	1	0	0	4	0	0
Ppip5k2	1	97706045	-	5665	221	221	0	3	0	4	0	0	1	2	0	0	0	0	1	1	2	0	1	1	8	1	0	0	0	20	0	1	0	0	0	0	6	0	8	13	0	7	0	1	3	3	5	6	9
Gin1	1	97770078	+	2141	47	47	0	1	1	0	1	1	0	0	0	0	0	0	0	0	1	0	0	0	3	0	0	0	0	5	0	0	0	0	0	0	1	1	2	0	0	0	1	3	0	1	2	1	0
Pam	1	97821093	-	4203	15	15	0	0	0	0	0	0	0	0	0	0	0	0	6	0	0	0	0	0	1	0	0	0	0	1	0	0	0	0	0	0	0	0	0	1	0	0	0	0	0	0	0	0	0
B230216N24Rik	1	98031122	-	1278	0	0	0	0	0	0	0	0	0	0	0	0	0	0	0	0	0	0	0	0	0	0	0	0	0	0	0	0	0	0	0	0	0	0	0	0	0	0	0	0	0	0	0	0	0
1810006J02Rik	1	98131366	+	1787	0	0	0	0	0	0	0	0	0	0	0	0	0	0	0	0	0	0	0	0	0	0	0	0	0	0	0	0	0	0	0	0	0	0	0	0	0	0	0	0	0	0	0	0	0
Slco6d1	1	98421023	+	2428	0	0	0	0	0	0	0	0	0	0	0	0	0	0	0	0	0	0	0	0	0	0	0	0	0	0	0	0	0	0	0	0	0	0	0	0	0	0	0	0	0	0	0	0	0
Cntnap5b	1	99772664	+	5220	11	11	0	0	0	0	0	0	0	4	0	0	0	0	0	0	1	0	0	0	0	0	0	0	0	2	0	0	0	0	0	0	0	0	0	0	0	0	0	0	0	0	0	0	0
Gm20268	1	101155667	+	986	0	0	0	0	0	0	0	0	0	0	0	0	0	0	0	0	0	0	0	0	0	0	0	0	0	0	0	0	0	0	0	0	0	0	0	0	0	0	0	0	0	0	0	0	0
Cdh20	1	104768718	+	3822	0	0	0	0	0	0	0	0	0	0	0	0	0	0	0	0	0	0	0	0	0	0	0	0	0	0	0	0	0	0	0	0	0	0	0	0	0	0	0	0	0	0	0	0	0
Rnf152	1	105276916	-	8629	0	0	0	0	0	0	0	0	0	0	0	0	0	0	0	0	0	0	0	0	0	0	0	0	0	0	0	0	0	0	0	0	0	0	0	0	0	0	0	0	0	0	0	0	0
Pign	1	105518421	-	6877	27	27	0	3	0	0	0	0	0	0	0	0	0	0	1	0	0	0	0	0	1	0	0	0	0	3	0	0	0	0	0	0	0	0	2	1	0	0	0	0	0	0	0	3	1
2310035C23Rik	1	105663760	+	5506	95	95	1	1	1	5	0	0	0	0	0	1	0	0	0	0	0	1	0	0	3	0	0	0	0	8	0	1	0	0	0	0	1	4	1	0	1	6	0	1	6	2	1	12	2
Tnfrsf11a	1	105780622	+	5122	3	3	0	0	0	0	0	0	0	0	0	0	0	0	0	0	0	0	0	0	0	0	0	0	0	0	0	0	0	0	0	0	0	0	0	0	0	0	0	0	0	2	0	0	0
Zcchc2	1	105990305	+	6763	60	60	1	2	0	0	0	0	0	5	0	0	1	0	0	0	1	0	0	0	4	0	2	0	0	5	2	0	1	0	0	0	0	0	0	0	1	0	1	0	0	1	0	0	2
LOC626049	1	106152624	-	645	0	0	0	0	0	0	0	0	0	0	0	0	0	0	0	0	0	0	0	0	0	0	0	0	0	0	0	0	0	0	0	0	0	0	0	0	0	0	0	0	0	0	0	0	0
Phlpp1	1	106171768	+	6204	53	53	0	1	0	0	2	1	0	0	0	0	0	1	0	1	0	0	0	2	3	1	0	0	0	5	0	0	0	0	0	0	3	0	0	0	0	0	1	0	1	0	0	2	1
Bcl2	1	106538178	-	7837	22	22	0	2	0	0	0	0	0	0	0	0	0	0	0	0	0	0	0	0	0	0	0	0	0	3	0	0	0	0	0	0	0	0	0	0	0	0	0	0	0	2	0	0	0
Kdsr	1	106720409	-	5682	249	249	2	0	0	2	2	1	0	0	0	1	6	5	0	2	0	0	2	0	11	1	2	1	1	13	2	5	2	1	0	0	1	6	13	0	0	0	0	2	0	7	1	1	1
Vps4b	1	106770787	-	3372	686	718	1	5	15	30	0	1	1	4	8	1	10	0	3	2	2	0	9	0	38	4	0	0	1	68	6	1	0	0	1	2	21	9	7	2	1	20	5	9	7	9	13	21	3
Serpinb5	1	106861079	+	2665	0	0	0	0	0	0	0	0	0	0	0	0	0	0	0	0	0	0	0	0	0	0	0	0	0	0	0	0	0	0	0	0	0	0	0	0	0	0	0	0	0	0	0	0	0
Serpinb12	1	106934348	+	1835	0	0	0	0	0	0	0	0	0	0	0	0	0	0	0	0	0	0	0	0	0	0	0	0	0	0	0	0	0	0	0	0	0	0	0	0	0	0	0	0	0	0	0	0	0
Serpinb13	1	106980883	+	1707	0	0	0	0	0	0	0	0	0	0	0	0	0	0	0	0	0	0	0	0	0	0	0	0	0	0	0	0	0	0	0	0	0	0	0	0	0	0	0	0	0	0	0	0	0
Serpinb3a	1	107045586	-	1729	0	0	0	0	0	0	0	0	0	0	0	0	0	0	0	0	0	0	0	0	0	0	0	0	0	0	0	0	0	0	0	0	0	0	0	0	0	0	0	0	0	0	0	0	0
Serpinb3d	1	107078192	-	1264	0	0	0	0	0	0	0	0	0	0	0	0	0	0	0	0	0	0	0	0	0	0	0	0	0	0	0	0	0	0	0	0	0	0	0	0	0	0	0	0	0	0	0	0	0
Serpinb3b	1	107153960	-	1732	0	0	0	0	0	0	0	0	0	0	0	0	0	0	0	0	0	0	0	0	0	0	0	0	0	0	0	0	0	0	0	0	0	0	0	0	0	0	0	0	0	0	0	0	0
Serpinb3c	1	107271200	-	1759	0	0	0	0	0	0	0	0	0	0	0	0	0	0	0	0	0	0	0	0	0	0	0	0	0	0	0	0	0	0	0	0	0	0	0	0	0	0	0	0	0	0	0	0	0
Serpinb11	1	107362213	+	1799	0	0	0	0	0	0	0	0	0	0	0	0	0	0	0	0	0	0	0	0	0	0	0	0	0	0	0	0	0	0	0	0	0	0	0	0	0	0	0	0	0	0	0	0	0
Serpinb7	1	107422588	+	1987	0	0	0	0	0	0	0	0	0	0	0	0	0	0	0	0	0	0	0	0	0	0	0	0	0	0	0	0	0	0	0	0	0	0	0	0	0	0	0	0	0	0	0	0	0
Serpinb2	1	107511322	+	2147	0	0	0	0	0	0	0	0	0	0	0	0	0	0	0	0	0	0	0	0	0	0	0	0	0	0	0	0	0	0	0	0	0	0	0	0	0	0	0	0	0	0	0	0	0
Serpinb10	1	107528902	+	3590	0	0	0	0	0	0	0	0	0	0	0	0	0	0	0	0	0	0	0	0	0	0	0	0	0	0	0	0	0	0	0	0	0	0	0	0	0	0	0	0	0	0	0	0	0
Serpinb8	1	107589905	+	3389	14	14	0	0	0	0	0	0	0	0	0	0	0	0	0	0	0	0	0	0	0	0	1	0	0	2	0	0	0	0	0	0	0	0	0	0	0	0	0	0	0	1	3	0	0
Cdh7	1	109983636	+	3453	0	0	0	0	0	0	0	0	0	0	0	0	0	0	0	0	0	0	0	0	0	0	0	0	0	0	0	0	0	0	0	0	0	0	0	0	0	0	0	0	0	0	0	0	0
Cdh19	1	110889194	-	3154	0	0	0	0	0	0	0	0	0	0	0	0	0	0	0	0	0	0	0	0	0	0	0	0	0	0	0	0	0	0	0	0	0	0	0	0	0	0	0	0	0	0	0	0	0
Dsel	1	111858701	-	5863	24	24	0	0	0	0	4	0	0	1	0	0	0	0	0	0	0	0	1	0	2	0	0	0	0	2	0	1	0	0	0	0	0	0	0	0	0	3	0	0	0	0	0	0	0
Cntnap5a	1	115685036	+	4015	0	0	0	0	0	0	0	0	0	0	0	0	0	0	0	0	0	0	0	0	0	0	0	0	0	0	0	0	0	0	0	0	0	0	0	0	0	0	0	0	0	0	0	0	0
Tsn	1	118298517	-	3139	1906	1906	3	16	31	16	9	6	4	5	3	6	46	10	8	5	5	0	18	5	109	2	6	3	4	159	22	4	8	1	3	9	43	26	24	36	6	17	13	24	38	68	50	48	9
Mki67ip	1	118321742	+	1994	556	564	1	11	6	3	4	0	0	1	3	0	6	1	3	2	1	0	3	6	21	2	0	2	0	48	10	2	3	3	6	2	8	10	3	6	3	11	11	5	5	8	3	11	5
Clasp1	1	118388957	+	7999	131	131	0	2	3	5	2	1	0	0	0	0	0	2	0	2	0	0	2	0	7	0	0	0	0	9	1	2	0	0	0	0	0	2	0	8	0	0	0	1	0	4	1	4	4
2900060B14Rik	1	118458668	-	697	355	355	10	7	1	18	1	1	1	0	4	2	6	2	1	4	1	5	1	4	6	2	3	3	3	17	2	4	4	1	0	7	0	6	4	0	0	0	9	2	2	4	0	1	4
Tfcp2l1	1	118627844	+	9370	246	246	0	7	14	0	1	0	0	9	0	2	2	1	3	3	0	1	0	4	12	1	2	0	1	19	1	3	2	0	0	0	1	14	1	1	1	0	2	1	19	5	0	4	7
Gli2	1	118834060	-	6808	69	69	1	2	0	0	0	0	0	4	0	0	0	0	0	2	0	0	0	0	3	0	0	0	0	7	0	0	0	0	0	0	0	0	0	0	0	0	1	0	0	1	0	0	1
Inhbb	1	119415464	-	4355	9	9	0	0	3	0	0	0	0	0	0	0	1	0	0	0	0	0	0	0	1	0	0	0	0	1	0	0	0	0	0	0	0	0	0	0	0	0	0	0	0	0	0	0	0
Ralb	1	119470304	-	2377	177	177	0	1	0	0	1	0	0	1	0	0	1	0	1	0	1	0	2	0	8	0	1	0	1	13	0	1	0	1	0	0	5	6	1	8	0	5	0	0	0	8	18	0	1
Tmem185b	1	119526053	+	2930	76	76	1	3	2	0	1	0	0	0	0	0	0	0	0	0	0	0	0	0	3	0	1	0	0	7	0	1	0	0	0	0	1	0	0	5	0	0	0	0	0	1	0	0	0
Epb4.1l5	1	119545032	-	7846	171	171	0	3	0	3	1	1	0	0	2	1	5	0	0	1	2	0	3	1	7	1	0	0	1	14	3	4	1	0	1	1	0	4	2	0	1	0	2	4	0	0	2	1	0
Ptpn4	1	119658092	-	4806	25	25	2	0	0	0	0	0	0	0	0	0	0	0	0	0	0	0	0	0	0	0	0	0	0	2	0	0	2	0	0	0	0	0	0	0	0	0	0	0	0	2	0	0	0
Tmem177	1	119907898	-	3392	76	76	0	0	9	5	0	1	0	0	0	1	0	0	1	0	0	0	3	0	5	0	0	0	0	5	0	0	0	1	0	1	0	0	0	5	0	2	1	1	0	0	0	0	2
Gm101	1	119923518	-	2611	0	0	0	0	0	0	0	0	0	0	0	0	0	0	0	0	0	0	0	0	0	0	0	0	0	0	0	0	0	0	0	0	0	0	0	0	0	0	0	0	0	0	0	0	0
Sctr	1	120006879	+	2022	0	0	0	0	0	0	0	0	0	0	0	0	0	0	0	0	0	0	0	0	0	0	0	0	0	0	0	0	0	0	0	0	0	0	0	0	0	0	0	0	0	0	0	0	0
Tmem37	1	120067376	-	1117	75	75	0	0	0	0	0	0	1	0	2	0	0	0	1	0	1	0	0	0	0	0	0	0	0	6	1	0	0	0	0	0	0	0	0	0	0	0	0	6	0	8	0	1	0
Dbi	1	120113279	-	845	1815	1817	5	12	23	18	4	1	1	5	5	1	34	25	12	3	3	4	51	1	100	5	2	1	5	165	28	6	3	2	8	8	18	15	24	18	3	41	6	31	9	57	16	42	16
3110009E18Rik	1	120121086	+	1189	104	104	0	0	0	3	0	0	1	0	0	1	3	0	1	0	0	0	0	0	10	0	0	0	0	9	0	0	0	0	0	0	0	1	2	3	0	7	0	3	0	2	0	0	2
Steap3	1	120226415	-	3277	15	15	0	0	0	0	0	0	0	0	0	0	0	0	0	0	0	0	0	0	0	0	0	0	0	1	0	0	0	0	0	0	0	0	0	7	0	0	0	0	0	0	0	0	0
C1ql2	1	120340481	+	2100	0	0	0	0	0	0	0	0	0	0	0	0	0	0	0	0	0	0	0	0	0	0	0	0	0	0	0	0	0	0	0	0	0	0	0	0	0	0	0	0	0	0	0	0	0
Marco	1	120474537	-	2085	0	0	0	0	0	0	0	0	0	0	0	0	0	0	0	0	0	0	0	0	0	0	0	0	0	0	0	0	0	0	0	0	0	0	0	0	0	0	0	0	0	0	0	0	0
En1	1	120602386	+	2654	0	0	0	0	0	0	0	0	0	0	0	0	0	0	0	0	0	0	0	0	0	0	0	0	0	0	0	0	0	0	0	0	0	0	0	0	0	0	0	0	0	0	0	0	0
B230209K01Rik	1	121087304	+	1680	0	0	0	0	0	0	0	0	0	0	0	0	0	0	0	0	0	0	0	0	0	0	0	0	0	0	0	0	0	0	0	0	0	0	0	0	0	0	0	0	0	0	0	0	0
Insig2	1	121304352	-	2624	87	87	0	0	0	7	2	0	0	0	1	0	4	1	0	0	0	0	0	0	3	0	0	0	0	6	1	0	0	0	0	0	0	0	2	0	1	4	0	0	3	1	0	7	1
Ccdc93	1	121430966	+	7356	44	53	0	0	1	0	1	0	0	0	0	0	1	0	0	0	0	0	4	0	2	0	1	0	0	5	2	0	1	2	0	1	1	0	4	5	0	0	0	0	0	0	1	0	0
Htr5b	1	121509772	-	2104	0	0	0	0	0	0	0	0	0	0	0	0	0	0	0	0	0	0	0	0	0	0	0	0	0	0	0	0	0	0	0	0	0	0	0	0	0	0	0	0	0	0	0	0	0
Ddx18	1	121553834	-	2349	1578	2097	5	14	35	34	13	7	11	8	10	11	23	5	4	6	6	3	12	5	88	5	12	3	3	170	45	6	6	5	1	5	18	23	30	10	3	39	5	20	33	53	28	42	25
Dpp10	1	123332137	-	4730	0	0	0	0	0	0	0	0	0	0	0	0	0	0	0	0	0	0	0	0	0	0	0	0	0	0	0	0	0	0	0	0	0	0	0	0	0	0	0	0	0	0	0	0	0
Actr3	1	125392904	-	2846	418	811	0	8	16	9	11	1	2	0	2	4	23	4	0	6	2	1	11	1	37	0	1	0	1	70	14	0	1	1	1	1	11	15	8	21	0	13	1	3	8	18	2	15	1
Slc35f5	1	125560915	+	2697	68	68	0	0	0	4	0	0	1	0	0	0	0	0	0	0	0	0	0	0	3	0	0	0	0	6	0	0	0	0	0	0	0	0	1	0	0	1	0	0	0	0	6	1	0
Gpr39	1	125676895	+	2789	2	2	0	0	0	0	0	0	0	0	0	0	0	0	0	0	0	0	0	0	0	0	0	0	0	0	0	0	0	0	0	0	0	0	0	0	0	0	0	0	0	0	0	0	0
Lypd1	1	125872041	-	2144	9	9	0	0	0	2	0	0	0	0	0	0	0	0	0	0	0	0	0	0	0	0	0	0	0	1	0	0	0	0	0	0	0	0	0	0	0	5	0	0	0	0	0	0	0
Nckap5	1	125913635	-	7693	0	0	0	0	0	0	0	0	0	0	0	0	0	0	0	0	0	0	0	0	0	0	0	0	0	0	0	0	0	0	0	0	0	0	0	0	0	0	0	0	0	0	0	0	0
Mgat5	1	127204885	+	3204	0	0	0	0	0	0	0	0	0	0	0	0	0	0	0	0	0	0	0	0	0	0	0	0	0	0	0	0	0	0	0	0	0	0	0	0	0	0	0	0	0	0	0	0	0
Tmem163	1	127490341	-	2617	0	0	0	0	0	0	0	0	0	0	0	0	0	0	0	0	0	0	0	0	0	0	0	0	0	0	0	0	0	0	0	0	0	0	0	0	0	0	0	0	0	0	0	0	0
Acmsd	1	127729312	+	2403	9	9	0	0	0	0	0	0	0	0	1	0	0	0	0	0	0	0	0	0	1	0	0	0	0	1	0	0	0	0	0	0	0	0	0	0	0	0	0	0	0	0	0	0	0
2900009J06Rik	1	127753616	-	564	5	5	0	0	0	0	0	0	0	0	0	0	0	0	0	0	0	0	0	0	0	0	0	0	0	1	0	0	0	0	0	0	0	0	0	3	0	0	0	0	0	0	0	0	0
Ccnt2	1	127774063	+	3614	219	219	1	0	11	1	0	1	2	0	0	0	2	0	0	1	0	0	7	0	7	0	1	1	1	21	3	2	0	1	0	1	1	3	1	1	1	3	1	14	2	4	2	1	1
Ysk4	1	127815270	-	4036	0	0	0	0	0	0	0	0	0	0	0	0	0	0	0	0	0	0	0	0	0	0	0	0	0	0	0	0	0	0	0	0	0	0	0	0	0	0	0	0	0	0	0	0	0
Rab3gap1	1	127868672	+	4351	148	153	1	0	1	0	1	0	0	0	0	0	0	2	3	0	0	0	0	0	5	0	2	0	1	8	0	1	1	2	0	0	5	0	3	1	1	2	0	1	5	4	1	3	6
Zranb3	1	127954185	-	4254	107	107	0	1	0	1	0	0	1	0	0	0	1	0	0	1	0	0	5	2	5	0	2	0	0	9	0	0	0	0	2	0	0	0	4	0	0	2	1	4	7	2	0	5	3
R3hdm1	1	128103205	+	4912	310	314	2	5	9	0	1	2	0	3	10	3	1	0	3	2	10	0	8	3	14	0	2	3	2	33	8	3	0	1	1	2	3	4	9	24	0	7	2	3	9	2	1	5	0
Mir128-1	1	128202260	+	170	0	0	0	0	0	0	0	0	0	0	0	0	0	0	0	0	0	0	0	0	0	0	0	0	0	0	0	0	0	0	0	0	0	0	0	0	0	0	0	0	0	0	0	0	0
Ubxn4	1	128244080	+	4193	424	431	9	9	5	7	0	5	2	4	1	1	9	3	1	0	1	0	10	1	20	1	2	1	2	39	9	4	7	3	5	0	0	4	3	6	0	10	1	1	3	2	7	8	10
Lct	1	128284763	-	6266	0	0	0	0	0	0	0	0	0	0	0	0	0	0	0	0	0	0	0	0	0	0	0	0	0	0	0	0	0	0	0	0	0	0	0	0	0	0	0	0	0	0	0	0	0
Mcm6	1	128331590	-	3001	1111	1155	3	13	18	29	0	3	2	8	1	1	13	2	0	2	0	6	26	1	50	1	1	2	3	91	39	2	3	1	1	9	24	30	10	43	4	26	4	33	5	18	30	37	20
Dars	1	128363706	-	2609	668	670	1	12	16	11	2	3	3	2	2	1	8	25	2	4	0	0	11	0	32	1	1	0	0	48	4	2	6	1	1	1	24	4	2	23	2	26	2	10	8	5	2	23	17
Cxcr4	1	128588198	-	1914	5	5	0	0	0	0	0	0	0	0	0	0	0	0	0	0	0	0	0	0	1	0	0	0	0	0	0	0	0	0	0	0	0	0	0	0	0	0	0	0	0	0	0	0	0
Thsd7b	1	129273203	+	6353	0	0	0	0	0	0	0	0	0	0	0	0	0	0	0	0	0	0	0	0	0	0	0	0	0	0	0	0	0	0	0	0	0	0	0	0	0	0	0	0	0	0	0	0	0
Daf2	1	130388527	-	1424	0	0	0	0	0	0	0	0	0	0	0	0	0	0	0	0	0	0	0	0	0	0	0	0	0	0	0	0	0	0	0	0	0	0	0	0	0	0	0	0	0	0	0	0	0
Cd55	1	130439029	-	2626	50	57	0	0	6	1	0	0	0	0	0	0	0	4	0	1	0	0	1	0	4	1	3	0	0	5	0	1	3	0	0	1	0	2	7	0	0	0	0	1	0	0	0	0	0
Zp3r	1	130576705	-	2134	0	0	0	0	0	0	0	0	0	0	0	0	0	0	0	0	0	0	0	0	0	0	0	0	0	0	0	0	0	0	0	0	0	0	0	0	0	0	0	0	0	0	0	0	0
C4bp	1	130635920	-	1983	0	0	0	0	0	0	0	0	0	0	0	0	0	0	0	0	0	0	0	0	0	0	0	0	0	0	0	0	0	0	0	0	0	0	0	0	0	0	0	0	0	0	0	0	0
C4bp-ps1	1	130670201	-	854	0	0	0	0	0	0	0	0	0	0	0	0	0	0	0	0	0	0	0	0	0	0	0	0	0	0	0	0	0	0	0	0	0	0	0	0	0	0	0	0	0	0	0	0	0
Pfkfb2	1	130689042	-	9721	25	25	0	0	0	0	0	0	0	0	0	0	0	0	0	2	0	0	0	0	1	0	0	0	0	2	0	0	0	0	0	1	1	1	0	0	0	0	0	2	0	0	0	0	0
Yod1	1	130717226	+	3927	7	7	0	0	0	0	0	0	0	0	0	0	0	0	0	0	0	1	0	0	1	0	0	0	0	0	0	0	0	0	0	0	0	0	0	0	0	3	0	0	0	1	0	0	0
AA986860	1	130731875	+	3009	10	10	0	0	0	0	0	1	0	0	0	0	0	0	1	0	0	0	0	0	1	0	0	0	0	1	0	0	0	0	0	0	0	0	0	0	0	0	0	1	0	0	1	0	0
Fcamr	1	130800801	+	2011	0	0	0	0	0	0	0	0	0	0	0	0	0	0	0	0	0	0	0	0	0	0	0	0	0	0	0	0	0	0	0	0	0	0	0	0	0	0	0	0	0	0	0	0	0
Pigr	1	130826583	+	3949	1	1	0	0	0	0	0	0	0	0	0	0	0	0	0	0	0	0	0	0	0	0	0	0	0	0	0	0	0	0	0	0	0	0	0	0	0	0	0	1	0	0	0	0	0
Faim3	1	130865676	+	1591	2	2	0	1	0	0	0	0	0	0	0	0	0	0	0	0	0	0	0	0	0	0	0	0	0	0	0	0	0	0	0	0	0	0	0	0	0	0	0	0	0	0	0	0	0
Il24	1	130882073	-	1216	8	8	0	0	0	0	0	0	0	0	0	0	0	0	0	0	0	0	0	0	1	0	0	0	0	0	0	0	0	0	0	0	0	0	1	0	0	1	0	0	0	0	0	0	0
Il20	1	130907191	-	924	0	0	0	0	0	0	0	0	0	0	0	0	0	0	0	0	0	0	0	0	0	0	0	0	0	0	0	0	0	0	0	0	0	0	0	0	0	0	0	0	0	0	0	0	0
Il19	1	130932655	-	1123	0	0	0	0	0	0	0	0	0	0	0	0	0	0	0	0	0	0	0	0	0	0	0	0	0	0	0	0	0	0	0	0	0	0	0	0	0	0	0	0	0	0	0	0	0
Il10	1	131019744	+	1406	0	0	0	0	0	0	0	0	0	0	0	0	0	0	0	0	0	0	0	0	0	0	0	0	0	0	0	0	0	0	0	0	0	0	0	0	0	0	0	0	0	0	0	0	0
Mapkapk2	1	131053703	-	2667	82	82	0	3	0	3	0	1	0	0	0	0	0	0	0	1	0	0	0	0	4	0	1	0	0	7	0	0	0	0	0	0	0	0	0	0	0	8	0	0	0	1	4	0	0
Dyrk3	1	131128440	-	2172	105	105	0	0	3	4	0	0	0	0	0	1	2	0	0	0	0	0	2	0	5	0	1	0	0	10	0	0	0	0	0	0	0	0	1	4	0	1	0	0	0	0	2	12	0
Eif2d	1	131153106	+	2390	334	334	0	0	7	1	0	1	1	0	3	1	4	2	3	1	0	1	1	0	12	0	1	0	1	31	6	1	3	1	0	2	12	9	8	9	0	2	2	4	2	7	1	1	3
Rassf5	1	131176409	-	3505	13	13	0	0	0	1	0	0	0	0	0	1	0	0	0	0	0	0	0	0	1	0	0	0	0	2	0	0	0	0	0	0	0	0	0	4	1	0	0	0	0	1	0	0	0
Ikbke	1	131254601	-	3303	6	6	0	0	0	0	0	0	0	0	0	0	0	0	0	0	0	0	0	0	0	0	0	0	0	0	0	0	0	0	0	0	0	0	0	0	0	0	0	0	0	0	0	0	0
Srgap2	1	131285250	-	8140	159	159	0	3	1	1	1	1	2	3	4	0	4	0	2	3	0	0	0	3	5	0	0	0	3	11	0	6	1	0	2	0	1	2	1	8	2	7	0	0	1	0	6	0	0
Fam72a	1	131527888	+	2205	33	33	0	0	4	0	0	0	0	0	0	0	0	0	0	1	1	0	0	0	2	0	1	0	0	4	1	0	0	0	0	0	0	0	0	2	0	0	0	2	1	0	0	0	1
Avpr1b	1	131599013	+	4248	0	0	0	0	0	0	0	0	0	0	0	0	0	0	0	0	0	0	0	0	0	0	0	0	0	0	0	0	0	0	0	0	0	0	0	0	0	0	0	0	0	0	0	0	0
Ctse	1	131638213	+	2220	0	0	0	0	0	0	0	0	0	0	0	0	0	0	0	0	0	0	0	0	0	0	0	0	0	0	0	0	0	0	0	0	0	0	0	0	0	0	0	0	0	0	0	0	0
5430435G22Rik	1	131688594	+	2623	2	2	0	0	0	0	0	0	0	0	0	0	0	0	1	0	0	0	0	0	0	0	0	0	0	0	0	0	0	0	0	0	0	0	0	0	0	0	0	0	0	0	0	0	0
Slc26a9	1	131743921	+	3740	0	0	0	0	0	0	0	0	0	0	0	0	0	0	0	0	0	0	0	0	0	0	0	0	0	0	0	0	0	0	0	0	0	0	0	0	0	0	0	0	0	0	0	0	0
Pm20d1	1	131797294	+	3640	4	4	0	0	0	0	0	0	1	0	0	0	0	0	0	0	0	0	0	0	0	0	0	0	0	0	0	0	0	0	0	0	0	0	0	0	0	0	0	0	0	1	0	0	0
Slc41a1	1	131827911	+	4761	53	54	1	1	0	0	0	0	1	1	0	0	0	0	0	2	2	0	0	0	3	0	0	0	0	6	1	0	1	0	0	0	0	4	0	0	0	1	0	0	0	4	0	0	0
Rab7l1	1	131867176	+	1291	16	16	0	0	0	0	0	0	0	0	0	0	0	0	0	0	1	0	0	0	0	0	0	0	0	4	0	0	0	0	0	0	0	0	0	0	0	0	0	0	0	0	0	0	1
Nucks1	1	131910357	+	6196	1812	1975	14	11	29	37	24	10	11	29	8	10	27	6	5	19	16	5	27	5	97	6	23	16	7	180	36	24	8	4	7	27	24	19	25	58	8	26	21	13	18	28	14	22	37
Slc45a3	1	131962866	+	3526	8	8	0	5	0	0	0	0	0	0	0	0	0	0	0	0	0	0	0	0	1	0	0	0	0	1	0	0	0	0	0	0	0	0	0	0	0	0	0	0	0	0	0	0	0
Elk4	1	132007504	+	3771	3	3	0	0	0	0	0	0	0	0	0	0	0	0	0	2	0	0	0	0	0	0	0	0	0	0	0	0	0	0	0	0	0	0	0	0	0	0	0	0	0	0	0	0	0
Mfsd4	1	132026620	-	4953	4	4	0	0	0	0	0	0	0	0	0	0	0	0	0	0	0	0	0	0	0	0	0	0	0	0	0	0	1	0	1	0	0	0	0	0	0	0	0	0	0	0	0	0	0
Cdk18	1	132113546	-	3146	86	86	0	0	1	2	0	0	0	0	1	1	0	0	0	0	0	0	2	0	5	0	0	0	0	7	4	1	0	0	0	0	1	0	0	1	0	0	0	1	1	2	0	0	0
Lemd1	1	132191335	+	1083	0	0	0	0	0	0	0	0	0	0	0	0	0	0	0	0	0	0	0	0	0	0	0	0	0	0	0	0	0	0	0	0	0	0	0	0	0	0	0	0	0	0	0	0	0
Mir135b	1	132197987	+	197	0	0	0	0	0	0	0	0	0	0	0	0	0	0	0	0	0	0	0	0	0	0	0	0	0	0	0	0	0	0	0	0	0	0	0	0	0	0	0	0	0	0	0	0	0
Klhdc8a	1	132298525	+	4369	5	5	0	0	0	0	0	0	0	0	0	0	0	0	0	0	0	0	0	0	0	0	0	0	0	1	0	0	0	0	0	0	0	0	0	0	0	0	0	0	0	0	0	0	0
Nuak2	1	132316024	+	3232	60	60	0	0	0	0	0	0	1	0	0	0	0	0	0	0	0	0	3	3	3	0	2	0	1	5	0	0	0	0	0	0	0	0	1	1	0	2	1	3	0	0	0	0	0
Tmcc2	1	132356314	-	3510	25	25	0	0	0	0	0	0	0	0	0	0	0	1	0	0	0	0	0	0	2	0	0	0	5	3	1	0	0	0	0	0	0	0	0	0	0	0	0	0	0	1	0	0	0
Dstyk	1	132417352	+	6485	32	32	0	0	0	0	0	0	0	0	0	0	1	0	0	0	0	0	0	0	4	0	0	0	0	2	0	6	0	0	0	1	0	1	0	0	0	0	0	0	0	0	4	0	0
Rbbp5	1	132477266	+	3732	112	112	0	1	5	3	0	0	0	2	1	0	1	1	0	0	0	0	0	0	5	0	1	0	1	12	1	1	0	0	1	0	1	2	0	2	0	0	0	0	2	2	6	2	0
Tmem81	1	132506129	+	1842	0	0	0	0	0	0	0	0	0	0	0	0	0	0	0	0	0	0	0	0	0	0	0	0	0	0	0	0	0	0	0	0	0	0	0	0	0	0	0	0	0	0	0	0	0
Cntn2	1	132509424	-	9635	10	10	0	0	0	0	0	0	0	0	0	0	0	0	0	0	0	0	0	0	1	0	0	0	0	0	0	0	0	0	0	0	0	0	0	0	0	0	0	0	0	0	0	1	0
Nfasc	1	132564689	-	10479	82	83	1	0	3	0	0	4	0	0	0	0	0	0	0	2	4	3	0	0	2	0	0	0	0	3	0	0	0	0	0	0	0	0	0	7	0	3	0	0	0	16	0	0	0
Gm10538	1	132729252	+	1979	0	0	0	0	0	0	0	0	0	0	0	0	0	0	0	0	0	0	0	0	0	0	0	0	0	0	0	0	0	0	0	0	0	0	0	0	0	0	0	0	0	0	0	0	0
Lrrn2	1	132880254	+	3446	13	13	0	0	0	0	0	0	0	0	0	0	0	0	0	0	0	0	0	0	0	0	0	0	0	3	0	0	0	0	0	0	0	0	0	0	0	0	0	6	0	0	0	0	0
Mdm4	1	132989844	-	3590	221	221	0	7	2	1	1	1	1	4	1	0	3	0	1	3	3	0	0	1	9	0	1	2	2	18	0	0	2	2	1	1	1	1	11	1	0	1	3	3	15	0	0	4	1
Pik3c2b	1	133045911	+	8029	1	4	0	0	1	0	0	0	0	0	0	0	0	0	0	0	0	0	0	0	0	0	0	0	0	1	0	1	0	0	0	0	0	0	0	0	0	0	0	0	0	0	0	0	0
Ppp1r15b	1	133131065	+	5688	270	270	0	2	3	12	2	0	0	3	1	6	2	0	5	1	1	0	7	0	11	0	2	1	0	24	7	0	0	0	2	1	4	0	1	12	1	4	0	0	2	4	1	1	1
Plekha6	1	133245996	+	7557	0	0	0	0	0	0	0	0	0	0	0	0	0	0	0	0	0	0	0	0	0	0	0	0	0	0	0	0	0	0	0	0	0	0	0	0	0	0	0	0	0	0	0	0	0
Gm19461	1	133249851	-	3212	0	0	0	0	0	0	0	0	0	0	0	0	0	0	0	0	0	0	0	0	0	0	0	0	0	0	0	0	0	0	0	0	0	0	0	0	0	0	0	0	0	0	0	0	0
Golt1a	1	133309722	+	1942	0	0	0	0	0	0	0	0	0	0	0	0	0	0	0	0	0	0	0	0	0	0	0	0	0	0	0	0	0	0	0	0	0	0	0	0	0	0	0	0	0	0	0	0	0
Kiss1	1	133327111	+	596	0	0	0	0	0	0	0	0	0	0	0	0	0	0	0	0	0	0	0	0	0	0	0	0	0	0	0	0	0	0	0	0	0	0	0	0	0	0	0	0	0	0	0	0	0
Ren2	1	133350465	+	1625	0	0	0	0	0	0	0	0	0	0	0	0	0	0	0	0	0	0	0	0	0	0	0	0	0	0	0	0	0	0	0	0	0	0	0	0	0	0	0	0	0	0	0	0	0
Ren1	1	133350573	+	1522	0	0	0	0	0	0	0	0	0	0	0	0	0	0	0	0	0	0	0	0	0	0	0	0	0	0	0	0	0	0	0	0	0	0	0	0	0	0	0	0	0	0	0	0	0
Etnk2	1	133363471	+	2380	16	16	0	0	0	0	0	0	0	0	0	0	0	0	0	0	0	0	0	0	1	0	1	0	0	1	0	0	0	0	0	0	0	0	0	0	0	2	0	0	0	0	0	0	0
Sox13	1	133382299	-	3631	32	32	0	1	0	1	0	0	0	0	0	0	0	0	0	0	0	0	3	0	1	0	0	0	0	3	0	0	0	0	1	0	0	0	0	7	0	0	0	0	1	0	0	0	0
Snrpe	1	133603870	-	592	8389	8743	9	146	180	72	9	22	15	27	16	18	234	39	25	20	22	16	71	15	426	19	30	9	13	706	157	16	14	8	8	19	202	180	141	111	18	218	26	127	116	239	116	140	128
Zc3h11a	1	133619870	-	4495	735	983	2	12	6	17	15	3	7	13	14	5	4	6	12	2	8	4	4	4	44	1	8	3	0	85	1	12	6	6	3	3	10	17	8	22	12	20	4	13	8	23	15	29	12
Zbed6	1	133655878	-	5107	191	191	0	8	0	14	1	2	2	7	0	0	1	1	2	0	0	0	0	0	8	1	2	0	0	13	3	5	0	2	0	0	0	0	4	12	0	9	0	0	0	5	1	0	4
Lax1	1	133679028	-	2471	10	10	0	0	0	0	0	0	0	0	0	0	0	0	0	0	0	0	0	0	0	0	0	0	0	2	0	0	0	0	0	0	0	0	1	7	0	0	0	0	0	0	0	0	0
Atp2b4	1	133702673	-	8392	4	4	0	0	0	0	0	0	0	0	0	0	0	0	0	0	0	2	0	0	0	0	0	0	0	0	0	0	0	0	0	0	0	0	0	0	0	0	0	0	0	0	0	0	0
Optc	1	133897193	-	2173	0	0	0	0	0	0	0	0	0	0	0	0	0	0	0	0	0	0	0	0	0	0	0	0	0	0	0	0	0	0	0	0	0	0	0	0	0	0	0	0	0	0	0	0	0
Prelp	1	133910303	-	3702	0	0	0	0	0	0	0	0	0	0	0	0	0	0	0	0	0	0	0	0	0	0	0	0	0	0	0	0	0	0	0	0	0	0	0	0	0	0	0	0	0	0	0	0	0
Fmod	1	134037414	+	2959	0	0	0	0	0	0	0	0	0	0	0	0	0	0	0	0	0	0	0	0	0	0	0	0	0	0	0	0	0	0	0	0	0	0	0	0	0	0	0	0	0	0	0	0	0
Btg2	1	134074864	-	3183	601	601	1	2	5	2	1	2	3	2	3	1	5	2	16	4	2	2	13	1	25	0	1	0	4	43	3	12	2	1	1	3	10	2	3	63	0	15	1	12	10	23	4	6	2
Chit1	1	134111141	+	1811	0	0	0	0	0	0	0	0	0	0	0	0	0	0	0	0	0	0	0	0	0	0	0	0	0	0	0	0	0	0	0	0	0	0	0	0	0	0	0	0	0	0	0	0	0
Chi3l1	1	134182303	+	1789	0	0	0	0	0	0	0	0	0	0	0	0	0	0	0	0	0	0	0	0	0	0	0	0	0	0	0	0	0	0	0	0	0	0	0	0	0	0	0	0	0	0	0	0	0
Mybph	1	134193347	+	1929	0	0	0	0	0	0	0	0	0	0	0	0	0	0	0	0	0	0	0	0	0	0	0	0	0	0	0	0	0	0	0	0	0	0	0	0	0	0	0	0	0	0	0	0	0
Adora1	1	134199221	-	5886	4	4	0	1	0	0	0	0	2	0	0	0	0	0	0	0	0	0	0	0	0	0	0	0	0	1	0	0	0	0	0	0	0	0	0	0	0	0	0	0	0	0	0	0	0
Myog	1	134289903	+	1580	0	0	0	0	0	0	0	0	0	0	0	0	0	0	0	0	0	0	0	0	0	0	0	0	0	0	0	0	0	0	0	0	0	0	0	0	0	0	0	0	0	0	0	0	0
Ppfia4	1	134296782	-	6167	18	18	0	0	0	0	0	0	0	7	0	0	1	0	0	0	0	0	2	0	0	0	0	0	0	2	0	0	0	0	0	0	0	0	0	0	0	0	0	0	0	0	0	0	2
Tmem183a	1	134346096	-	3269	640	642	9	4	4	16	1	0	2	8	2	3	17	2	3	2	4	3	10	11	22	4	2	5	3	32	42	2	0	3	0	10	0	2	0	14	2	16	10	1	3	4	19	15	6
4933406M09Rik	1	134385839	+	1870	0	0	0	0	0	0	0	0	0	0	0	0	0	0	0	0	0	0	0	0	0	0	0	0	0	0	0	0	0	0	0	0	0	0	0	0	0	0	0	0	0	0	0	0	0
Cyb5r1	1	134405889	+	1726	364	364	0	4	9	5	2	1	0	3	1	1	11	8	2	1	6	0	2	2	19	1	1	1	0	33	0	3	1	1	0	1	2	0	4	6	1	8	0	1	17	12	6	2	6
Adipor1	1	134415366	+	2124	390	392	0	1	7	6	1	2	1	1	0	1	3	2	2	0	5	0	5	1	21	1	3	1	0	42	6	0	0	0	0	0	1	5	0	16	2	5	1	10	6	9	13	6	1
Klhl12	1	134455454	+	3296	101	101	1	5	1	1	0	0	0	0	0	0	0	0	1	0	0	0	0	0	6	0	0	0	0	9	8	0	0	0	0	0	3	1	1	3	0	0	0	1	2	1	0	9	0
Rabif	1	134494559	+	2059	157	157	0	6	3	4	1	1	0	0	2	0	0	0	0	0	1	1	0	0	15	0	0	1	0	12	5	1	1	0	0	0	1	1	2	1	0	2	1	0	3	2	0	4	1
4931440L10Rik	1	134540944	-	1557	0	0	0	0	0	0	0	0	0	0	0	0	0	0	0	0	0	0	0	0	0	0	0	0	0	0	0	0	0	0	0	0	0	0	0	0	0	0	0	0	0	0	0	0	0
Kdm5b	1	134560077	+	6400	722	723	0	2	21	13	2	1	2	6	3	1	2	5	11	5	3	0	4	3	38	1	7	3	1	69	11	4	0	0	1	6	6	11	19	40	2	14	0	8	19	10	1	11	5
Syt2	1	134646580	+	3486	1	1	0	0	0	0	0	0	0	0	0	0	0	0	0	0	0	0	0	0	0	0	0	0	0	0	0	0	1	0	0	0	0	0	0	0	0	0	0	0	0	0	0	0	0
Ppp1r12b	1	134765942	-	6285	11	11	0	0	0	0	0	0	0	0	0	0	4	0	0	1	3	0	0	0	0	0	0	0	0	0	0	0	0	0	0	0	0	0	0	0	0	0	0	0	0	0	0	0	0
Ube2t	1	134962476	+	1179	237	237	0	1	5	9	9	0	0	1	0	1	1	3	1	2	1	0	4	0	15	0	0	1	0	18	0	0	0	0	0	1	1	6	4	10	2	0	0	0	3	4	2	6	5
Lgr6	1	134986352	-	3723	0	0	0	0	0	0	0	0	0	0	0	0	0	0	0	0	0	0	0	0	0	0	0	0	0	0	0	0	0	0	0	0	0	0	0	0	0	0	0	0	0	0	0	0	0
Ptprv	1	135108497	-	6180	0	0	0	0	0	0	0	0	0	0	0	0	0	0	0	0	0	0	0	0	0	0	0	0	0	0	0	0	0	0	0	0	0	0	0	0	0	0	0	0	0	0	0	0	0
Ptpn7	1	135132624	+	3364	1	1	0	0	0	0	0	0	0	0	0	0	0	0	0	0	0	0	0	0	0	0	0	0	0	0	0	0	0	0	0	0	0	0	0	0	0	0	1	0	0	0	0	0	0
Arl8a	1	135146733	+	1802	122	122	0	0	2	7	0	0	0	0	0	0	0	0	1	1	0	0	7	0	8	0	1	0	0	11	1	0	4	1	0	0	1	1	0	0	0	1	0	0	4	2	0	0	6
Gpr37l1	1	135160249	-	2353	0	0	0	0	0	0	0	0	0	0	0	0	0	0	0	0	0	0	0	0	0	0	0	0	0	0	0	0	0	0	0	0	0	0	0	0	0	0	0	0	0	0	0	0	0
Elf3	1	135253573	-	2100	109	109	0	1	7	7	0	0	0	0	0	0	0	0	0	0	0	0	0	0	6	0	0	0	0	10	0	0	0	0	0	0	0	1	3	0	0	0	0	0	0	0	0	1	21
Rnpep	1	135262698	-	2401	82	82	0	1	0	5	0	0	1	0	5	0	4	0	0	0	1	0	3	0	5	0	0	0	1	5	0	0	0	0	0	0	3	0	0	1	0	0	0	0	0	2	0	2	2
Timm17a	1	135301534	-	1017	1720	1770	3	19	35	22	3	3	1	6	4	0	42	7	5	5	5	2	19	3	83	2	4	2	1	136	13	2	4	0	2	5	18	31	19	15	4	36	2	34	13	59	40	24	15
Lmod1	1	135324712	+	4042	17	17	0	0	0	0	0	0	0	0	0	0	0	0	0	0	0	0	0	0	1	0	0	0	0	1	1	0	0	0	0	0	0	0	3	0	0	0	0	0	0	0	0	0	0
Shisa4	1	135371455	-	1290	31	31	0	0	0	0	0	0	0	0	0	0	0	4	0	0	0	0	0	0	2	0	0	0	0	4	0	0	0	0	0	0	0	0	0	0	0	0	0	0	0	0	1	0	0
Ipo9	1	135382314	-	6336	382	383	0	0	1	2	2	0	3	6	2	1	0	6	4	3	12	0	9	0	15	0	1	0	0	34	7	1	6	1	2	1	4	13	2	7	0	0	1	12	7	24	1	11	2
Nav1	1	135434579	-	12867	144	144	0	2	0	3	0	1	0	0	0	0	0	0	1	0	3	0	0	1	5	0	0	0	3	9	1	3	1	0	0	0	0	1	0	7	0	1	0	1	0	0	1	1	0
Csrp1	1	135729096	+	1870	238	472	2	5	1	9	0	0	2	2	1	3	7	8	8	0	2	0	13	2	18	1	0	1	0	15	10	1	1	1	2	0	4	3	3	5	2	6	6	4	5	14	13	5	6
Phlda3	1	135765984	+	1567	243	243	0	5	2	2	1	2	0	0	0	2	7	6	9	2	0	1	20	1	11	0	0	0	1	16	1	0	0	0	0	0	1	1	1	4	0	1	0	0	17	1	4	3	0
Tnni1	1	135799320	+	1214	0	0	0	0	0	0	0	0	0	0	0	0	0	0	0	0	0	0	0	0	0	0	0	0	0	0	0	0	0	0	0	0	0	0	0	0	0	0	0	0	0	0	0	0	0
Lad1	1	135818497	+	3092	67	67	0	1	0	0	0	2	0	0	0	0	4	1	0	0	0	0	0	0	2	0	1	0	0	4	3	0	0	0	1	1	2	0	1	0	0	0	0	0	0	0	0	0	0
Tnnt2	1	135836233	+	1352	0	0	0	0	0	0	0	0	0	0	0	0	0	0	0	0	0	0	0	0	0	0	0	0	0	0	0	0	0	0	0	0	0	0	0	0	0	0	0	0	0	0	0	0	0
Pkp1	1	135871394	-	4586	0	0	0	0	0	0	0	0	0	0	0	0	0	0	0	0	0	0	0	0	0	0	0	0	0	0	0	0	0	0	0	0	0	0	0	0	0	0	0	0	0	0	0	0	0
Igfn1	1	135953577	-	9096	0	0	0	0	0	0	0	0	0	0	0	0	0	0	0	0	0	0	0	0	0	0	0	0	0	0	0	0	0	0	0	0	0	0	0	0	0	0	0	0	0	0	0	0	0
Tmem9	1	136008118	+	1850	101	102	0	1	1	2	0	0	0	0	0	0	0	1	0	1	0	0	0	0	3	0	0	0	0	8	2	1	0	1	0	0	0	3	0	0	0	2	0	0	4	5	0	5	3
Ascl5	1	136050703	+	667	0	0	0	0	0	0	0	0	0	0	0	0	0	0	0	0	0	0	0	0	0	0	0	0	0	0	0	0	0	0	0	0	0	0	0	0	0	0	0	0	0	0	0	0	0
Cacna1s	1	136052800	+	6360	0	0	0	0	0	0	0	0	0	0	0	0	0	0	0	0	0	0	0	0	0	0	0	0	0	0	0	0	0	0	0	0	0	0	0	0	0	0	0	0	0	0	0	0	0
6530439I21	1	136127718	-	608	0	0	0	0	0	0	0	0	0	0	0	0	0	0	0	0	0	0	0	0	0	0	0	0	0	0	0	0	0	0	0	0	0	0	0	0	0	0	0	0	0	0	0	0	0
Kif21b	1	136131300	+	9219	26	26	0	0	0	0	0	0	0	0	0	0	0	0	0	0	0	0	0	0	1	0	0	0	0	4	0	0	0	0	0	0	0	1	1	0	0	1	0	1	0	0	0	0	0
5730559C18Rik	1	136213521	-	3113	18	24	0	0	0	0	0	0	0	1	0	0	0	0	0	0	0	1	0	0	0	0	0	0	0	2	0	0	0	0	0	0	0	0	0	0	0	0	0	8	0	0	0	0	0
Gpr25	1	136258913	-	2060	0	0	0	0	0	0	0	0	0	0	0	0	0	0	0	0	0	0	0	0	0	0	0	0	0	0	0	0	0	0	0	0	0	0	0	0	0	0	0	0	0	0	0	0	0
Camsap2	1	136268122	-	7923	75	75	0	0	0	0	0	0	0	0	0	0	1	0	1	0	0	0	0	0	4	0	0	0	0	6	0	0	0	0	0	1	0	0	0	0	0	0	0	0	0	1	1	0	4
9230116N13Rik	1	136411915	-	2197	5	5	0	0	0	0	0	0	0	0	0	0	0	0	0	0	0	0	0	0	0	0	0	0	0	0	0	0	0	0	0	0	0	0	0	0	0	0	0	0	0	0	0	0	0
Ddx59	1	136415170	+	2328	22	22	0	0	0	7	0	0	0	0	0	0	0	0	0	0	0	1	1	0	0	0	0	0	0	1	0	0	0	0	0	0	0	1	0	1	1	0	0	0	0	2	1	0	0
Kif14	1	136467857	+	8870	42	42	0	0	1	0	0	0	1	0	0	0	0	1	1	0	0	0	0	0	1	0	0	0	0	2	0	0	0	0	0	0	0	0	9	1	0	1	0	0	0	3	1	0	0
Zfp281	1	136624800	+	5375	563	563	2	1	8	9	5	3	3	6	2	3	3	0	3	1	10	6	5	0	24	1	5	0	2	49	7	3	4	1	1	1	14	5	1	13	1	24	1	8	5	13	4	26	2
Gm19705	1	136683295	+	589	37	37	0	0	2	1	0	1	1	1	0	0	0	0	0	0	0	1	0	0	3	0	1	1	0	3	0	0	0	0	0	0	1	0	0	0	0	0	1	0	0	0	0	1	0
Gm16880	1	136696110	+	1299	151	151	0	0	2	1	2	0	1	0	2	0	2	0	5	2	0	0	0	0	6	1	1	0	0	20	2	7	0	0	0	0	3	2	1	1	0	5	0	7	4	3	0	0	0
Nr5a2	1	136843583	-	3957	28	28	0	0	0	0	0	0	1	3	0	1	0	0	0	0	0	0	0	0	3	0	0	0	0	3	0	0	0	0	0	0	0	0	6	0	0	0	0	0	0	0	0	0	0
Mir181a-1	1	137966354	+	187	0	0	0	0	0	0	0	0	0	0	0	0	0	0	0	0	0	0	0	0	0	0	0	0	0	0	0	0	0	0	0	0	0	0	0	0	0	0	0	0	0	0	0	0	0
Mir181b-1	1	137966541	+	177	0	0	0	0	0	0	0	0	0	0	0	0	0	0	0	0	0	0	0	0	0	0	0	0	0	0	0	0	0	0	0	0	0	0	0	0	0	0	0	0	0	0	0	0	0
Ptprc	1	138062858	-	5766	0	0	0	0	0	0	0	0	0	0	0	0	0	0	0	0	0	0	0	0	0	0	0	0	0	0	0	0	0	0	0	0	0	0	0	0	0	0	0	0	0	0	0	0	0
Atp6v1g3	1	138273637	+	1987	0	0	0	0	0	0	0	0	0	0	0	0	0	0	0	0	0	0	0	0	0	0	0	0	0	0	0	0	0	0	0	0	0	0	0	0	0	0	0	0	0	0	0	0	0
Nek7	1	138484713	-	3466	113	113	0	2	5	5	0	0	0	0	1	0	0	7	1	0	1	1	0	0	9	1	0	0	0	11	0	1	0	0	0	1	0	0	0	9	0	1	0	0	1	0	1	1	1
Gm5833	1	138640094	-	2030	0	0	0	0	0	0	0	0	0	0	0	0	0	0	0	0	0	0	0	0	0	0	0	0	0	0	0	0	0	0	0	0	0	0	0	0	0	0	0	0	0	0	0	0	0
Lhx9	1	138825185	-	5850	0	0	0	0	0	0	0	0	0	0	0	0	0	0	0	0	0	0	0	0	0	0	0	0	0	0	0	0	0	0	0	0	0	0	0	0	0	0	0	0	0	0	0	0	0
2310009B15Rik	1	138851978	-	671	190	192	0	0	10	7	0	0	0	0	0	0	1	10	0	0	0	0	2	1	9	0	0	0	1	16	1	0	0	0	0	0	0	5	7	0	0	1	0	0	1	2	3	0	4
Dennd1b	1	138963608	+	8413	31	31	0	0	0	0	0	0	0	3	1	0	0	0	0	0	1	0	0	0	0	0	0	0	0	2	0	4	0	0	0	0	0	1	0	0	0	0	0	0	3	0	2	0	0
Crb1	1	139198253	-	4802	0	0	0	0	0	0	0	0	0	0	0	0	0	0	0	0	0	0	0	0	0	0	0	0	0	0	0	0	0	0	0	0	0	0	0	0	0	0	0	0	0	0	0	0	0
4933436E23Rik	1	139379351	+	1211	0	0	0	0	0	0	0	0	0	0	0	0	0	0	0	0	0	0	0	0	0	0	0	0	0	0	0	0	0	0	0	0	0	0	0	0	0	0	0	0	0	0	0	0	0
Zbtb41	1	139422282	+	8462	64	64	0	0	2	5	2	0	0	1	0	0	0	0	1	0	0	0	1	0	7	0	2	0	0	6	1	0	0	0	1	0	3	1	1	4	0	1	0	0	3	0	0	0	0
Aspm	1	139454672	+	9966	201	201	2	0	7	5	2	0	0	0	1	3	1	1	0	1	1	1	1	0	9	0	2	1	1	22	2	8	1	0	0	0	3	6	3	9	0	2	2	0	0	13	0	12	4
F13b	1	139501606	+	2478	0	0	0	0	0	0	0	0	0	0	0	0	0	0	0	0	0	0	0	0	0	0	0	0	0	0	0	0	0	0	0	0	0	0	0	0	0	0	0	0	0	0	0	0	0
Cfhr1	1	139547063	-	1832	0	0	0	0	0	0	0	0	0	0	0	0	0	0	0	0	0	0	0	0	0	0	0	0	0	0	0	0	0	0	0	0	0	0	0	0	0	0	0	0	0	0	0	0	0
Gm4788	1	139697918	-	2987	0	0	0	0	0	0	0	0	0	0	0	0	0	0	0	0	0	0	0	0	0	0	0	0	0	0	0	0	0	0	0	0	0	0	0	0	0	0	0	0	0	0	0	0	0
Cfhr2	1	139810291	-	1702	0	0	0	0	0	0	0	0	0	0	0	0	0	0	0	0	0	0	0	0	0	0	0	0	0	0	0	0	0	0	0	0	0	0	0	0	0	0	0	0	0	0	0	0	0
Cfh	1	140085854	-	4465	0	0	0	0	0	0	0	0	0	0	0	0	0	0	0	0	0	0	0	0	0	0	0	0	0	0	0	0	0	0	0	0	0	0	0	0	0	0	0	0	0	0	0	0	0
Kcnt2	1	140246156	+	4057	3	3	0	0	0	0	0	0	0	0	0	0	0	0	0	0	0	0	0	0	0	0	0	0	0	0	0	0	0	0	0	0	0	0	0	0	0	0	0	0	0	0	0	0	0
4930590L20Rik	1	140570175	-	651	0	0	0	0	0	0	0	0	0	0	0	0	0	0	0	0	0	0	0	0	0	0	0	0	0	0	0	0	0	0	0	0	0	0	0	0	0	0	0	0	0	0	0	0	0
Cdc73	1	143607498	-	2778	172	172	0	0	5	9	0	0	0	5	0	1	3	1	1	0	0	0	1	1	9	0	1	0	1	15	1	3	0	0	0	1	0	1	2	1	0	4	0	3	1	0	1	0	5
B3galt2	1	143640596	+	4678	6	6	0	0	0	0	0	0	0	0	0	0	0	0	0	0	0	0	0	0	0	0	0	0	0	2	0	0	0	0	0	0	0	1	0	0	0	0	0	0	0	0	0	1	1
Glrx2	1	143739248	+	3830	168	168	2	3	5	1	0	0	0	0	0	0	5	1	0	0	1	0	2	1	5	0	0	0	0	15	1	0	1	0	0	0	5	1	1	6	0	2	1	7	10	12	5	2	0
Trove2	1	143750790	-	8820	249	249	0	3	1	6	0	0	0	6	0	1	1	8	3	3	0	0	4	1	11	0	7	0	1	16	0	7	1	0	2	0	6	1	1	1	2	3	0	2	1	5	0	1	6
Uchl5	1	143777177	+	1951	1168	1171	0	14	17	18	5	4	1	5	3	3	17	6	2	3	5	2	13	6	55	2	3	1	4	96	24	1	5	1	1	7	5	7	16	22	2	14	2	27	13	14	28	21	8
Rgs2	1	143999337	-	3109	11	11	0	0	0	0	0	0	0	0	0	0	0	0	0	0	0	0	0	0	0	0	0	0	0	1	0	0	0	0	0	0	0	0	0	0	0	0	0	0	0	0	0	0	0
Rgs13	1	144138666	-	1597	0	0	0	0	0	0	0	0	0	0	0	0	0	0	0	0	0	0	0	0	0	0	0	0	0	0	0	0	0	0	0	0	0	0	0	0	0	0	0	0	0	0	0	0	0
Rgs1	1	144244668	-	1430	0	0	0	0	0	0	0	0	0	0	0	0	0	0	0	0	0	0	0	0	0	0	0	0	0	0	0	0	0	0	0	0	0	0	0	0	0	0	0	0	0	0	0	0	0
Rgs18	1	144752840	-	1959	0	0	0	0	0	0	0	0	0	0	0	0	0	0	0	0	0	0	0	0	0	0	0	0	0	0	0	0	0	0	0	0	0	0	0	0	0	0	0	0	0	0	0	0	0
Fam5c	1	146495565	+	3272	0	0	0	0	0	0	0	0	0	0	0	0	0	0	0	0	0	0	0	0	0	0	0	0	0	0	0	0	0	0	0	0	0	0	0	0	0	0	0	0	0	0	0	0	0
Pla2g4a	1	149829621	-	2946	11	11	0	0	0	0	0	0	0	0	0	0	0	5	0	0	0	0	0	0	1	0	0	0	0	1	0	0	0	0	0	0	1	0	0	0	0	0	0	0	0	0	0	0	0
7530420F21Rik	1	150076660	-	1198	29	29	0	1	0	0	0	0	0	0	0	0	0	0	0	0	0	0	0	0	0	0	0	0	0	0	0	0	0	0	0	0	0	1	0	0	0	0	0	1	0	0	0	1	0
Ptgs2	1	150100023	+	4245	31	31	0	0	0	0	0	0	0	0	0	0	0	2	7	0	0	0	0	0	3	0	0	0	0	5	0	0	0	0	0	0	0	0	0	0	0	0	0	0	1	4	0	1	1
Pdc	1	150319316	+	1347	2	2	0	0	0	0	0	0	1	0	0	0	0	0	0	0	0	0	0	0	1	0	0	0	0	0	0	0	0	0	0	0	0	0	0	0	0	0	0	0	0	0	0	0	0
2310030A07Rik	1	150320680	-	710	0	0	0	0	0	0	0	0	0	0	0	0	0	0	0	0	0	0	0	0	0	0	0	0	0	0	0	0	0	0	0	0	0	0	0	0	0	0	0	0	0	0	0	0	0
BC003331	1	150361310	-	3342	249	249	1	10	0	1	0	0	4	1	2	0	4	1	1	3	1	0	0	0	13	0	1	1	0	21	11	1	0	1	0	1	2	5	1	6	0	1	1	3	1	3	8	5	7
Tpr	1	150392737	+	7650	1652	1656	5	17	35	34	9	6	11	11	7	13	28	2	8	11	18	5	17	3	87	2	8	7	3	142	16	18	9	5	6	12	13	29	21	52	7	28	13	40	25	30	27	11	22
Prg4	1	150449411	-	4378	0	0	0	0	0	0	0	0	0	0	0	0	0	0	0	0	0	0	0	0	0	0	0	0	0	0	0	0	0	0	0	0	0	0	0	0	0	0	0	0	0	0	0	0	0
Hmcn1	1	150562501	-	18414	6	6	0	0	0	0	0	0	0	0	0	0	1	0	0	0	0	0	0	0	0	0	0	0	0	1	0	0	0	0	0	2	0	0	0	0	0	0	0	0	0	0	0	0	0
C730036E19Rik	1	151137933	+	2740	0	0	0	0	0	0	0	0	0	0	0	0	0	0	0	0	0	0	0	0	0	0	0	0	0	0	0	0	0	0	0	0	0	0	0	0	0	0	0	0	0	0	0	0	0
Ivns1abp	1	151344397	+	5137	474	475	2	13	11	1	3	0	4	3	2	1	11	3	3	1	5	4	8	2	22	2	1	2	1	47	14	6	4	2	1	4	20	0	3	3	1	5	1	5	6	9	3	11	6
Swt1	1	151367698	-	3768	416	420	1	11	2	10	0	0	0	2	1	0	4	0	0	2	1	1	1	4	21	1	0	0	1	33	12	3	0	1	1	1	0	6	6	3	1	13	3	0	1	12	13	7	12
1190005F20Rik	1	151428547	+	2765	89	89	0	1	6	3	1	0	0	1	0	0	1	0	0	1	0	0	0	0	8	0	1	0	0	5	1	0	0	0	0	0	1	0	0	0	1	0	0	0	1	5	0	0	0
Rnf2	1	151469405	-	3128	523	523	1	3	5	0	2	0	0	2	3	4	18	0	3	0	1	0	2	1	19	0	3	2	1	41	11	1	2	0	1	1	0	10	14	11	1	13	1	0	6	25	5	1	7
Fam129a	1	151571272	+	4039	22	22	0	0	0	0	0	0	0	0	0	0	1	3	0	0	0	0	0	0	1	0	0	0	0	2	0	0	0	0	0	0	0	0	0	0	0	0	0	0	0	3	0	0	0
Edem3	1	151755273	+	6704	46	46	0	0	0	0	2	0	0	7	1	1	1	0	0	0	1	0	0	0	2	0	0	0	0	7	0	0	0	0	0	0	0	0	0	2	1	3	0	3	2	0	0	0	0
1700025G04Rik	1	151884523	-	9854	55	55	0	1	3	1	1	0	0	0	0	0	4	0	0	1	1	0	0	0	3	0	1	0	0	5	0	5	0	0	1	0	0	0	0	0	1	0	0	1	0	4	1	0	0
Tsen15	1	152370735	-	1232	195	334	1	7	4	6	0	1	0	0	0	0	1	0	0	0	0	0	15	2	15	0	1	0	1	24	5	1	2	0	1	0	1	1	1	8	1	12	1	3	5	12	9	8	1
Glt25d2	1	152399766	+	4156	0	0	0	0	0	0	0	0	0	0	0	0	0	0	0	0	0	0	0	0	0	0	0	0	0	0	0	0	0	0	0	0	0	0	0	0	0	0	0	0	0	0	0	0	0
Rgl1	1	152517529	-	3987	6	6	0	0	0	0	0	0	0	0	0	0	0	1	0	0	0	0	0	0	0	0	0	0	0	0	1	0	0	0	0	0	0	0	0	3	0	0	0	0	0	0	0	0	0
Apobec4	1	152750450	+	1666	0	0	0	0	0	0	0	0	0	0	0	0	0	0	0	0	0	0	0	0	0	0	0	0	0	0	0	0	0	0	0	0	0	0	0	0	0	0	0	0	0	0	0	0	0
Arpc5	1	152766441	+	1997	759	926	0	5	11	14	4	4	2	4	2	3	28	16	6	3	2	3	3	2	50	1	1	1	2	91	16	1	3	1	2	2	16	13	2	22	0	17	3	18	8	24	13	12	2
Ncf2	1	152807789	+	2696	0	0	0	0	0	0	0	0	0	0	0	0	0	0	0	0	0	0	0	0	0	0	0	0	0	0	0	0	0	0	0	0	0	0	0	0	0	0	0	0	0	0	0	0	0
Smg7	1	152836994	-	6169	279	284	0	3	6	4	0	0	0	3	9	1	1	0	0	4	1	0	5	1	16	0	8	0	0	31	1	2	1	0	2	0	9	1	1	9	1	3	1	8	15	15	0	7	9
Nmnat2	1	152955000	+	4623	24	24	0	0	0	1	0	0	0	0	0	0	0	0	1	1	0	0	0	0	0	0	0	0	0	2	0	0	0	1	0	0	1	1	0	0	0	0	1	0	0	1	0	0	0
Lamc2	1	153122755	-	5264	170	170	0	1	0	5	0	0	0	0	0	0	0	0	0	0	1	0	0	0	9	0	2	0	0	12	6	0	0	0	0	0	0	0	0	0	0	1	0	0	0	10	18	0	0
Lamc1	1	153218921	-	7722	683	684	2	8	18	12	4	2	1	3	3	3	2	10	1	6	2	1	13	2	26	0	6	0	0	44	2	7	8	1	4	4	4	4	5	22	2	7	4	4	8	6	22	9	7
E330020D12Rik	1	153404185	-	2927	2	2	0	0	0	0	0	0	0	0	0	0	0	0	0	0	0	0	0	0	0	0	0	0	0	0	0	0	0	0	0	0	0	0	2	0	0	0	0	0	0	0	0	0	0
Shcbp1l	1	153425108	+	2145	25	25	0	0	0	0	0	0	0	0	0	0	0	0	1	0	0	1	0	0	2	0	0	0	0	2	5	0	0	0	0	0	0	0	3	1	0	1	0	0	0	1	0	0	0
Dhx9	1	153455757	-	4713	970	971	2	14	20	47	6	6	6	5	1	1	6	2	2	9	5	1	1	6	42	2	7	6	9	82	12	0	12	3	3	9	16	5	12	69	5	1	5	28	10	11	7	4	36
Npl	1	153503015	-	1503	41	41	0	0	3	0	0	0	1	0	0	0	0	1	0	0	0	0	0	0	4	0	0	0	0	3	0	0	0	0	0	0	0	0	2	0	0	0	0	0	0	0	0	0	0
Rgs8	1	153652936	+	5904	1	1	0	0	0	1	0	0	0	0	0	0	0	0	0	0	0	0	0	0	0	0	0	0	0	0	0	0	0	0	0	0	0	0	0	0	0	0	0	0	0	0	0	0	0
C230024C17	1	153721239	-	3437	0	0	0	0	0	0	0	0	0	0	0	0	0	0	0	0	0	0	0	0	0	0	0	0	0	0	0	0	0	0	0	0	0	0	0	0	0	0	0	0	0	0	0	0	0
Rgs16	1	153740252	+	2435	52	52	0	0	1	0	0	0	0	0	0	0	1	0	1	0	0	0	0	0	1	0	0	0	0	5	0	1	0	0	0	0	0	0	1	0	1	2	0	0	0	1	0	0	1
Rnasel	1	153749325	+	4858	0	0	0	0	0	0	0	0	0	0	0	0	0	0	0	0	0	0	0	0	0	0	0	0	0	0	0	0	0	0	0	0	0	0	0	0	0	0	0	0	0	0	0	0	0
Rgsl1	1	153779386	-	3740	0	0	0	0	0	0	0	0	0	0	0	0	0	0	0	0	0	0	0	0	0	0	0	0	0	0	0	0	0	0	0	0	0	0	0	0	0	0	0	0	0	0	0	0	0
5830403L16Rik	1	153849541	-	1754	0	0	0	0	0	0	0	0	0	0	0	0	0	0	0	0	0	0	0	0	0	0	0	0	0	0	0	0	0	0	0	0	0	0	0	0	0	0	0	0	0	0	0	0	0
Gm5531	1	153874244	+	2627	0	0	0	0	0	0	0	0	0	0	0	0	0	0	0	0	0	0	0	0	0	0	0	0	0	0	0	0	0	0	0	0	0	0	0	0	0	0	0	0	0	0	0	0	0
Teddm1	1	153891545	+	1515	0	0	0	0	0	0	0	0	0	0	0	0	0	0	0	0	0	0	0	0	0	0	0	0	0	0	0	0	0	0	0	0	0	0	0	0	0	0	0	0	0	0	0	0	0
Glul	1	153899844	+	2882	401	426	0	3	16	0	3	3	0	1	1	0	6	5	2	1	3	0	4	1	20	1	2	1	1	40	4	6	1	0	2	1	6	2	5	1	1	11	1	1	7	6	2	4	7
Zfp648	1	154201086	+	1977	0	0	0	0	0	0	0	0	0	0	0	0	0	0	0	0	0	0	0	0	0	0	0	0	0	0	0	0	0	0	0	0	0	0	0	0	0	0	0	0	0	0	0	0	0
4930452N14Rik	1	154241520	-	713	1	1	0	0	0	0	0	0	0	0	0	0	0	0	0	0	0	0	0	0	0	0	0	0	0	0	0	0	0	0	0	0	0	0	0	0	0	0	0	0	0	0	0	0	0
Cacna1e	1	154392518	-	12797	6	6	0	1	0	1	0	0	0	0	0	0	0	0	0	0	0	0	0	0	0	0	0	0	0	0	0	0	0	0	0	0	0	0	0	0	0	0	0	0	0	0	0	0	0
Ier5	1	155096366	-	3370	156	156	0	2	2	0	0	1	0	1	1	1	1	0	4	1	0	0	2	1	8	0	0	0	0	18	4	0	0	0	0	0	1	2	0	5	0	1	0	3	0	4	4	0	1
Mr1	1	155127877	-	2609	0	0	0	0	0	0	0	0	0	0	0	0	0	0	0	0	0	0	0	0	0	0	0	0	0	0	0	0	0	0	0	0	0	0	0	0	0	0	0	0	0	0	0	0	0
Stx6	1	155158602	+	2559	43	43	2	5	0	0	0	0	0	0	2	0	0	1	0	0	0	0	0	0	5	0	0	0	0	5	0	0	0	0	0	0	1	0	0	0	0	0	0	0	0	0	0	0	1
Xpr1	1	155275656	-	7751	44	44	1	0	1	0	1	0	0	0	0	0	1	0	0	0	0	0	0	1	0	0	0	0	0	4	0	6	0	0	0	0	1	0	0	5	0	0	0	3	0	0	0	0	0
Acbd6	1	155558019	+	2042	71	71	0	1	0	3	0	0	0	0	0	0	0	0	0	0	0	0	0	0	3	0	0	0	0	5	6	0	0	0	0	0	0	0	1	0	2	1	0	0	0	0	1	1	0
Lhx4	1	155701693	-	1951	0	0	0	0	0	0	0	0	0	0	0	0	0	0	0	0	0	0	0	0	0	0	0	0	0	0	0	0	0	0	0	0	0	0	0	0	0	0	0	0	0	0	0	0	0
Qsox1	1	155778154	-	3461	21	21	0	0	0	0	0	0	0	0	0	0	0	0	7	0	0	0	0	0	0	0	0	0	0	2	0	0	0	0	0	0	0	0	0	0	0	0	0	0	0	1	5	0	0
Cep350	1	155844963	-	13407	75	75	0	0	0	0	0	0	0	0	4	0	1	0	0	0	2	0	0	1	5	0	0	0	0	4	0	0	0	0	2	1	0	0	7	4	0	1	0	0	2	9	0	3	0
Tor1aip1	1	156004598	-	4539	108	118	0	0	1	2	1	0	0	0	0	1	4	0	1	0	2	1	0	0	7	0	0	0	0	9	1	0	0	0	0	0	1	1	0	1	0	4	0	0	0	0	0	0	0
Tor1aip2	1	156035563	+	8210	406	458	2	13	5	20	1	1	0	2	2	1	10	2	1	2	1	3	3	0	27	0	4	2	3	37	0	0	2	0	0	0	5	11	4	16	2	5	4	4	0	14	12	4	14
Fam163a	1	156075965	-	3787	3	3	0	0	0	0	0	0	0	0	0	0	0	0	0	0	0	0	0	0	0	0	0	0	0	0	0	0	0	0	0	0	0	0	0	0	0	0	0	0	0	0	0	0	0
Tdrd5	1	156255295	-	3543	42	42	0	0	0	0	0	0	0	0	0	0	0	0	0	0	0	0	0	0	2	0	0	0	0	3	1	0	0	0	0	0	0	0	0	0	0	4	0	0	0	3	0	0	2
Nphs2	1	156310634	+	3208	0	0	0	0	0	0	0	0	0	0	0	0	0	0	0	0	0	0	0	0	0	0	0	0	0	0	0	0	0	0	0	0	0	0	0	0	0	0	0	0	0	0	0	0	0
Soat1	1	156428107	-	4885	488	488	0	16	4	7	3	2	1	4	2	1	10	6	5	3	2	0	5	0	19	1	1	1	2	43	15	0	2	0	0	1	5	2	0	10	2	3	1	10	5	15	10	3	3
Abl2	1	156558686	+	10814	228	228	0	2	1	4	0	0	0	0	2	0	0	0	1	2	0	0	1	1	14	1	5	0	1	23	8	0	0	1	1	2	9	4	6	0	2	3	0	2	7	5	8	3	1
Tor3a	1	156653616	-	3368	111	111	0	0	0	8	0	0	1	0	0	2	0	0	0	0	0	0	0	0	7	0	1	0	0	9	1	1	0	0	0	1	1	0	0	5	1	0	0	1	0	8	0	0	2
Fam20b	1	156678570	-	4338	37	37	0	3	1	0	0	0	0	0	0	0	0	0	0	0	0	0	0	0	2	0	0	0	0	5	0	0	0	0	0	0	0	1	0	0	1	0	0	0	3	0	0	0	0
Ralgps2	1	156804165	-	7233	396	396	1	5	9	0	1	1	1	4	2	0	1	0	0	0	6	0	1	1	17	0	0	2	1	38	8	4	0	0	1	3	14	1	12	10	1	10	2	4	8	8	12	0	10
Angptl1	1	156838922	+	2291	0	0	0	0	0	0	0	0	0	0	0	0	0	0	0	0	0	0	0	0	0	0	0	0	0	0	0	0	0	0	0	0	0	0	0	0	0	0	0	0	0	0	0	0	0
1700057K13Rik	1	157099147	-	998	0	0	0	0	0	0	0	0	0	0	0	0	0	0	0	0	0	0	0	0	0	0	0	0	0	0	0	0	0	0	0	0	0	0	0	0	0	0	0	0	0	0	0	0	0
Rasal2	1	157135182	-	10146	78	78	0	0	0	0	0	1	0	0	2	0	3	0	0	0	0	0	5	0	4	0	0	0	0	8	3	0	0	0	0	0	0	0	0	1	0	0	0	0	8	0	0	0	0
2810025M15Rik	1	157412251	+	1294	745	750	1	2	4	11	3	2	1	1	1	1	9	4	2	2	0	2	15	1	34	4	0	2	2	64	7	1	1	1	3	2	9	6	8	21	0	1	1	2	19	11	20	15	11
BC026585	1	157458481	+	1389	11	11	0	1	0	0	0	0	0	0	0	0	0	0	1	0	0	0	0	0	0	0	0	0	0	1	1	0	0	0	0	0	0	0	1	0	0	0	0	0	0	2	0	0	0
Sec16b	1	157506695	+	4750	0	0	0	0	0	0	0	0	0	0	0	0	0	0	0	0	0	0	0	0	0	0	0	0	0	0	0	0	0	0	0	0	0	0	0	0	0	0	0	0	0	0	0	0	0
Fam5b	1	158245268	-	4201	3	3	0	0	0	0	0	0	0	0	0	0	0	0	0	0	0	0	0	0	0	0	0	0	0	0	0	0	0	0	0	0	0	0	0	3	0	0	0	0	0	0	0	0	0
Astn1	1	158362203	+	7324	0	0	0	0	0	0	0	0	0	0	0	0	0	0	0	0	0	0	0	0	0	0	0	0	0	0	0	0	0	0	0	0	0	0	0	0	0	0	0	0	0	0	0	0	0
Mir488	1	158505524	+	209	0	0	0	0	0	0	0	0	0	0	0	0	0	0	0	0	0	0	0	0	0	0	0	0	0	0	0	0	0	0	0	0	0	0	0	0	0	0	0	0	0	0	0	0	0
Pappa2	1	158711730	-	8685	4	4	0	0	0	0	0	0	0	0	0	0	0	0	0	0	1	0	0	0	0	0	0	0	0	0	0	0	0	0	0	0	0	0	0	0	0	0	0	0	0	0	0	0	0
Rfwd2	1	159232225	+	5156	21	62	0	0	0	0	1	0	2	0	1	0	0	0	1	0	1	0	1	0	2	2	0	0	0	5	3	1	0	0	0	2	3	0	2	0	0	0	0	3	5	1	2	0	0
Scarna3a	1	159340206	+	218	0	0	0	0	0	0	0	0	0	0	0	0	0	0	0	0	0	0	0	0	0	0	0	0	0	0	0	0	0	0	0	0	0	0	0	0	0	0	0	0	0	0	0	0	0
Mir1843b	1	159340257	+	166	0	0	0	0	0	0	0	0	0	0	0	0	0	0	0	0	0	0	0	0	0	0	0	0	0	0	0	0	0	0	0	0	0	0	0	0	0	0	0	0	0	0	0	0	0
Tnr	1	159523668	+	5495	0	0	0	0	0	0	0	0	0	0	0	0	0	0	0	0	0	0	0	0	0	0	0	0	0	0	0	0	0	0	0	0	0	0	0	0	0	0	0	0	0	0	0	0	0
4930523C07Rik	1	160044279	+	5490	5	5	0	0	0	0	0	0	0	0	0	0	0	0	0	0	0	0	0	0	1	0	0	0	0	1	0	0	0	0	0	0	0	0	0	0	0	0	0	0	0	0	0	0	0
4930562F07Rik	1	160074734	-	987	0	0	0	0	0	0	0	0	0	0	0	0	0	0	0	0	0	0	0	0	0	0	0	0	0	0	0	0	0	0	0	0	0	0	0	0	0	0	0	0	0	0	0	0	0
Tnn	1	160085031	-	5909	0	0	0	0	0	0	0	0	0	0	0	0	0	0	0	0	0	0	0	0	0	0	0	0	0	0	0	0	0	0	0	0	0	0	0	0	0	0	0	0	0	0	0	0	0
Mrps14	1	160195159	+	2070	1913	1913	5	55	21	21	3	5	4	6	7	5	26	11	7	5	5	2	22	3	101	4	6	4	3	175	29	6	1	3	3	5	30	26	26	11	7	55	6	10	34	47	24	39	17
Cacybp	1	160202366	-	2215	2586	2681	8	52	73	29	10	10	3	11	8	4	46	15	4	7	10	4	26	3	122	13	8	2	5	208	50	8	6	2	8	7	30	26	62	32	7	46	4	32	22	48	50	50	9
Rabgap1l	1	160219173	-	9589	38	38	0	5	0	0	0	0	0	0	0	0	0	0	0	0	0	0	0	0	3	0	0	2	1	2	0	1	0	0	0	0	0	0	0	2	0	0	0	0	0	0	1	1	0
Gpr52	1	160576667	-	1186	0	0	0	0	0	0	0	0	0	0	0	0	0	0	0	0	0	0	0	0	0	0	0	0	0	0	0	0	0	0	0	0	0	0	0	0	0	0	0	0	0	0	0	0	0
Rc3h1	1	160906310	+	11111	283	284	1	1	2	13	5	0	0	1	2	0	2	0	1	1	4	1	0	1	9	1	1	1	0	24	3	3	2	4	2	1	3	1	1	6	4	5	2	5	1	4	2	8	8
Serpinc1	1	160978505	+	2261	5	5	0	0	1	0	0	0	0	0	0	0	0	0	0	0	0	0	0	0	0	0	0	0	0	0	0	0	0	0	0	0	0	0	0	0	0	0	0	0	0	0	0	0	0
Zbtb37	1	161017755	-	3983	14	14	0	0	0	0	0	0	0	5	0	0	0	0	0	0	0	0	1	0	0	0	0	0	0	2	0	0	0	0	0	0	0	0	0	0	0	0	0	0	0	0	0	0	0
Gas5	1	161035065	+	2654	1038	1051	3	14	21	17	6	3	1	2	7	2	14	11	23	9	2	1	7	2	56	3	11	4	2	91	22	8	4	1	1	3	14	24	7	19	5	17	5	8	9	17	16	22	13
Mir5117	1	161037252	+	191	0	125	0	1	3	1	0	0	0	0	0	0	1	1	1	1	1	0	0	0	7	0	0	0	1	11	2	1	0	1	1	0	2	7	3	2	1	1	1	1	0	0	0	8	0
Snord47	1	161038037	+	119	39	39	0	0	0	1	0	0	0	0	0	0	1	0	0	1	0	0	0	0	1	1	0	0	0	2	0	1	0	0	0	0	0	11	0	7	0	0	0	1	0	2	0	2	1
Dars2	1	161040612	-	3681	193	193	0	0	0	0	6	0	0	3	1	0	0	0	0	2	1	0	1	0	7	0	0	1	0	11	3	5	0	0	0	1	14	6	0	9	0	12	1	8	6	2	0	2	5
Cenpl	1	161070791	+	4427	157	157	0	1	7	1	0	1	1	2	0	0	2	0	0	0	4	0	0	0	6	0	0	0	0	16	0	0	1	0	0	0	1	10	2	0	0	0	0	9	2	1	1	0	3
Klhl20	1	161088377	-	4137	25	26	0	4	0	0	0	0	0	1	0	0	0	0	0	1	0	0	0	0	1	0	0	0	0	2	0	0	0	0	0	0	0	0	0	0	0	0	0	1	0	0	0	0	0
Ankrd45	1	161142611	+	3823	23	23	0	0	0	0	0	0	0	0	0	0	0	0	0	0	0	0	0	0	0	0	3	0	0	1	0	0	0	0	0	0	0	6	0	1	0	0	0	0	0	0	1	0	0
4930469G21Rik	1	161156842	-	1054	3	3	0	0	0	0	0	2	0	0	0	0	0	0	1	0	0	0	0	0	0	0	0	0	0	0	0	0	0	0	0	0	0	0	0	0	0	0	0	0	0	0	0	0	0
Prdx6	1	161240111	-	2434	4259	4286	4	34	159	44	4	3	3	7	4	4	55	32	18	19	17	4	50	5	175	8	11	3	6	327	60	9	5	5	5	9	91	73	44	68	9	170	10	55	31	80	89	82	30
Tnfsf4	1	161395337	+	1709	0	0	0	0	0	0	0	0	0	0	0	0	0	0	0	0	0	0	0	0	0	0	0	0	0	0	0	0	0	0	0	0	0	0	0	0	0	0	0	0	0	0	0	0	0
Tnfsf18	1	161494556	+	2164	0	0	0	0	0	0	0	0	0	0	0	0	0	0	0	0	0	0	0	0	0	0	0	0	0	0	0	0	0	0	0	0	0	0	0	0	0	0	0	0	0	0	0	0	0
Fasl	1	161780691	-	2034	0	0	0	0	0	0	0	0	0	0	0	0	0	0	0	0	0	0	0	0	0	0	0	0	0	0	0	0	0	0	0	0	0	0	0	0	0	0	0	0	0	0	0	0	0
Suco	1	161816111	-	6408	167	167	2	0	2	0	1	1	0	6	1	0	2	0	3	0	2	1	1	2	9	0	1	3	0	6	5	1	0	2	3	0	0	0	0	5	1	1	0	1	1	10	0	0	0
4930558K02Rik	1	161942088	-	1264	2	2	0	0	0	0	0	0	0	0	0	0	0	0	0	0	0	0	0	0	0	0	0	0	0	0	0	0	0	0	0	0	0	0	0	0	0	0	0	0	0	0	0	0	0
Pigc	1	161969087	+	3401	26	26	0	0	1	1	0	0	0	0	0	0	0	0	0	0	0	0	0	0	2	0	0	0	0	2	1	0	0	0	1	0	4	0	0	0	0	1	1	0	0	0	0	1	0
Dnm3	1	161987301	-	7623	0	0	0	0	0	0	0	0	0	0	0	0	0	0	0	0	0	0	0	0	0	0	0	0	0	0	0	0	0	0	0	0	0	0	0	0	0	0	0	0	0	0	0	0	0
2810442N19Rik	1	162004868	+	1019	0	0	0	0	0	0	0	0	0	0	0	0	0	0	0	0	0	0	0	0	0	0	0	0	0	0	0	0	0	0	0	0	0	0	0	0	0	0	0	0	0	0	0	0	0
Dnm3os	1	162217522	+	8028	0	0	0	0	0	0	0	0	0	0	0	0	0	0	0	0	0	0	0	0	0	0	0	0	0	0	0	0	0	0	0	0	0	0	0	0	0	0	0	0	0	0	0	0	0
Mir199a-2	1	162217713	+	210	0	0	0	0	0	0	0	0	0	0	0	0	0	0	0	0	0	0	0	0	0	0	0	0	0	0	0	0	0	0	0	0	0	0	0	0	0	0	0	0	0	0	0	0	0
Mir214	1	162223267	+	210	0	0	0	0	0	0	0	0	0	0	0	0	0	0	0	0	0	0	0	0	0	0	0	0	0	0	0	0	0	0	0	0	0	0	0	0	0	0	0	0	0	0	0	0	0
Mettl13	1	162533671	-	2890	77	77	0	4	0	3	0	1	0	0	0	0	0	0	0	4	3	1	0	0	3	0	0	1	0	5	0	0	0	0	0	0	0	0	1	0	0	3	0	0	1	5	0	0	0
Vamp4	1	162570727	+	2632	63	63	0	0	0	0	1	0	0	0	0	0	0	0	0	0	0	0	0	0	4	0	0	0	0	4	9	0	0	0	0	1	2	1	0	0	0	0	1	0	0	1	0	0	0
Myoc	1	162639049	+	2180	0	0	0	0	0	0	0	0	0	0	0	0	0	0	0	0	0	0	0	0	0	0	0	0	0	0	0	0	0	0	0	0	0	0	0	0	0	0	0	0	0	0	0	0	0
7420461P10Rik	1	162647242	-	841	0	0	0	0	0	0	0	0	0	0	0	0	0	0	0	0	0	0	0	0	0	0	0	0	0	0	0	0	0	0	0	0	0	0	0	0	0	0	0	0	0	0	0	0	0
Prrc2c	1	162671784	-	10544	3313	3647	11	44	71	63	12	14	11	18	18	15	36	19	12	37	32	7	22	14	154	5	14	18	19	269	56	35	11	2	14	14	53	29	26	65	17	48	27	27	41	72	38	44	35
Fmo4	1	162793882	-	1887	1	1	0	0	0	1	0	0	0	0	0	0	0	0	0	0	0	0	0	0	0	0	0	0	0	0	0	0	0	0	0	0	0	0	0	0	0	0	0	0	0	0	0	0	0
Fmo1	1	162829560	-	2426	0	0	0	0	0	0	0	0	0	0	0	0	0	0	0	0	0	0	0	0	0	0	0	0	0	0	0	0	0	0	0	0	0	0	0	0	0	0	0	0	0	0	0	0	0
Fmo2	1	162875046	-	3436	0	0	0	0	0	0	0	0	0	0	0	0	0	0	0	0	0	0	0	0	0	0	0	0	0	0	0	0	0	0	0	0	0	0	0	0	0	0	0	0	0	0	0	0	0
Fmo6	1	162916550	-	1970	0	0	0	0	0	0	0	0	0	0	0	0	0	0	0	0	0	0	0	0	0	0	0	0	0	0	0	0	0	0	0	0	0	0	0	0	0	0	0	0	0	0	0	0	0
Fmo3	1	162953799	-	2110	0	0	0	0	0	0	0	0	0	0	0	0	0	0	0	0	0	0	0	0	0	0	0	0	0	0	0	0	0	0	0	0	0	0	0	0	0	0	0	0	0	0	0	0	0
4921528O07Rik	1	163024301	-	3056	2	2	0	0	0	2	0	0	0	0	0	0	0	0	0	0	0	0	0	0	0	0	0	0	0	0	0	0	0	0	0	0	0	0	0	0	0	0	0	0	0	0	0	0	0
Prrx1	1	163245118	-	7548	11	11	0	0	0	0	0	0	0	0	0	0	0	7	0	0	0	0	0	0	0	0	0	0	0	2	0	0	0	0	0	0	0	0	0	0	0	0	0	0	0	0	0	0	0
Gorab	1	163384908	-	2609	103	103	0	0	1	0	0	0	0	0	0	0	0	0	3	2	0	0	0	0	5	3	1	0	0	8	0	1	2	0	0	0	0	0	0	10	0	4	1	0	0	4	0	1	0
Mettl11b	1	163702992	-	1153	0	0	0	0	0	0	0	0	0	0	0	0	0	0	0	0	0	0	0	0	0	0	0	0	0	0	0	0	0	0	0	0	0	0	0	0	0	0	0	0	0	0	0	0	0
Kifap3	1	163779578	+	4007	288	288	2	0	4	3	1	2	0	1	2	0	8	6	1	3	2	2	1	1	13	0	0	2	0	30	0	0	1	0	1	1	0	2	5	16	1	4	0	6	7	7	0	3	1
Scyl3	1	163929963	+	4169	37	37	0	0	1	0	0	0	0	0	0	0	0	0	0	0	0	0	0	0	3	0	0	0	0	2	0	0	0	0	0	1	0	1	0	0	0	2	0	0	0	0	0	0	1
BC055324	1	163954007	-	3010	188	188	0	0	8	1	0	1	0	0	0	0	2	1	0	3	1	0	3	0	6	0	3	0	1	13	0	0	0	0	0	0	0	2	8	2	0	7	0	5	4	9	2	5	0
2810422O20Rik	1	163994844	+	1558	62	62	0	0	2	0	0	0	0	0	0	0	0	0	0	0	0	0	1	0	4	0	0	0	0	5	0	0	0	0	0	1	0	0	0	0	0	2	0	0	1	0	0	1	0
Sele	1	164048133	+	3012	0	0	0	0	0	0	0	0	0	0	0	0	0	0	0	0	0	0	0	0	0	0	0	0	0	0	0	0	0	0	0	0	0	0	0	0	0	0	0	0	0	0	0	0	0
Sell	1	164061975	+	2421	0	0	0	0	0	0	0	0	0	0	0	0	0	0	0	0	0	0	0	0	0	0	0	0	0	0	0	0	0	0	0	0	0	0	0	0	0	0	0	0	0	0	0	0	0
Selp	1	164115163	+	3538	2	2	0	0	0	0	0	0	1	0	0	0	0	0	0	0	0	0	0	0	0	0	0	0	0	0	0	0	0	0	0	0	0	0	0	0	0	1	0	0	0	0	0	0	0
Gm16548	1	164148575	-	1341	0	0	0	0	0	0	0	0	0	0	0	0	0	0	0	0	0	0	0	0	0	0	0	0	0	0	0	0	0	0	0	0	0	0	0	0	0	0	0	0	0	0	0	0	0
F5	1	164151758	+	7506	16	16	0	0	0	0	0	0	1	0	0	0	0	0	0	0	1	0	0	0	0	0	0	0	0	1	0	0	0	0	0	0	0	0	0	0	0	0	0	0	0	0	0	0	0
Slc19a2	1	164248954	+	3645	114	114	0	8	0	0	0	0	0	0	0	0	0	1	0	0	0	0	4	0	6	0	1	0	0	10	1	0	0	0	0	0	2	0	0	9	0	2	2	5	0	5	0	1	2
4930455F23Rik	1	164275497	+	1996	75	75	1	0	0	4	0	0	0	0	1	0	0	0	0	0	0	0	0	1	3	0	0	0	0	7	0	0	0	0	0	2	0	0	2	0	0	6	0	0	3	0	0	0	3
Blzf1	1	164289799	-	4135	167	167	0	0	0	0	1	0	2	1	0	0	0	0	10	1	0	1	1	0	6	0	0	0	1	14	1	1	0	0	1	0	0	15	0	0	2	3	3	10	2	8	0	6	1
Nme7	1	164307574	+	3110	170	171	0	0	5	2	1	2	0	0	0	0	1	0	0	0	0	0	1	0	9	0	1	0	0	15	8	0	0	0	0	0	4	1	4	2	0	7	1	2	0	8	0	6	3
Atp1b1	1	164437266	-	2522	163	163	1	1	0	5	0	1	0	0	1	0	4	1	1	2	1	1	1	0	8	0	1	0	0	10	0	0	0	0	1	2	6	4	2	4	0	0	0	0	0	1	3	3	2
Dpt	1	164796631	+	1736	0	0	0	0	0	0	0	0	0	0	0	0	0	0	0	0	0	0	0	0	0	0	0	0	0	0	0	0	0	0	0	0	0	0	0	0	0	0	0	0	0	0	0	0	0
LOC433374	1	164863020	+	1688	0	0	0	0	0	0	0	0	0	0	0	0	0	0	0	0	0	0	0	0	0	0	0	0	0	0	0	0	0	0	0	0	0	0	0	0	0	0	0	0	0	0	0	0	0
Xcl1	1	164931647	-	602	0	0	0	0	0	0	0	0	0	0	0	0	0	0	0	0	0	0	0	0	0	0	0	0	0	0	0	0	0	0	0	0	0	0	0	0	0	0	0	0	0	0	0	0	0
4930568G15Rik	1	165066616	-	1098	0	0	0	0	0	0	0	0	0	0	0	0	0	0	0	0	0	0	0	0	0	0	0	0	0	0	0	0	0	0	0	0	0	0	0	0	0	0	0	0	0	0	0	0	0
Tbx19	1	165137852	-	2762	0	0	0	0	0	0	0	0	0	0	0	0	0	0	0	0	0	0	0	0	0	0	0	0	0	0	0	0	0	0	0	0	0	0	0	0	0	0	0	0	0	0	0	0	0
Sft2d2	1	165174340	-	5626	117	117	0	1	0	1	0	0	0	0	0	0	1	0	0	0	0	1	0	0	5	0	0	0	0	8	0	0	0	0	0	2	8	1	8	0	0	4	0	0	0	1	3	4	0
Tiprl	1	165212285	-	4495	388	388	0	10	2	0	0	2	0	0	1	0	3	4	3	2	1	0	2	0	18	0	0	1	0	29	1	1	0	1	2	1	4	9	4	0	0	2	0	3	5	4	0	6	8
Gpr161	1	165295665	+	2043	0	0	0	0	0	0	0	0	0	0	0	0	0	0	0	0	0	0	0	0	0	0	0	0	0	0	0	0	0	0	0	0	0	0	0	0	0	0	0	0	0	0	0	0	0
Dcaf6	1	165329500	-	3405	41	41	0	0	1	0	2	0	0	0	0	0	0	0	0	0	1	0	0	0	2	0	0	0	0	4	0	0	0	0	0	0	0	0	2	0	0	0	1	4	0	0	0	3	0
Mpc2	1	165461107	+	954	212	212	0	7	3	0	1	0	0	0	1	0	2	2	0	0	0	0	4	1	10	0	0	0	0	18	1	0	0	0	0	1	2	3	3	2	1	0	0	0	0	4	3	3	0
Adcy10	1	165485082	+	5309	0	0	0	0	0	0	0	0	0	0	0	0	0	0	0	0	0	0	0	0	0	0	0	0	0	0	0	0	0	0	0	0	0	0	0	0	0	0	0	0	0	0	0	0	0
Mpzl1	1	165592180	-	2456	183	183	0	3	10	5	0	0	3	0	1	0	0	0	1	0	0	0	7	0	10	0	0	0	0	13	1	6	0	0	0	0	0	0	0	7	0	0	0	0	0	0	1	4	1
Rcsd1	1	165648944	-	2770	0	0	0	0	0	0	0	0	0	0	0	0	0	0	0	0	0	0	0	0	0	0	0	0	0	0	0	0	0	0	0	0	0	0	0	0	0	0	0	0	0	0	0	0	0
Creg1	1	165763679	+	2225	75	75	0	0	0	7	0	0	0	0	0	0	3	6	0	0	0	0	5	0	3	1	1	0	0	5	0	0	0	0	1	0	0	1	0	1	0	0	0	0	0	0	1	0	0
Cd247	1	165788580	+	4704	0	0	0	0	0	0	0	0	0	0	0	0	0	0	0	0	0	0	0	0	0	0	0	0	0	0	0	0	0	0	0	0	0	0	0	0	0	0	0	0	0	0	0	0	0
Pou2f1	1	165865153	-	13223	546	546	0	7	18	21	10	6	1	8	4	0	3	1	2	13	6	2	13	1	20	0	3	0	0	41	6	8	1	0	1	3	2	8	3	31	2	13	3	4	9	22	7	17	12
Dusp27	1	166098147	-	4125	39	39	0	3	2	0	0	0	0	2	0	0	1	0	0	0	0	0	0	0	2	0	0	2	0	2	0	0	0	0	1	0	0	0	0	1	1	0	0	0	0	0	2	0	0
Gpa33	1	166130359	+	2393	38	38	0	0	6	0	1	0	0	3	0	0	1	0	0	0	0	0	0	0	3	0	0	0	0	5	1	0	0	0	1	0	0	0	0	0	0	0	0	0	0	0	0	2	0
Mael	1	166201384	-	1646	51	51	0	0	0	0	0	0	1	0	0	0	2	0	0	0	0	0	0	0	2	0	0	0	0	4	0	0	0	0	0	0	5	0	1	0	0	0	0	0	0	0	1	1	0
Ildr2	1	166254038	+	8360	14	14	0	0	0	0	1	0	0	0	0	0	0	0	0	1	0	0	0	0	1	0	0	0	0	0	0	0	0	0	1	0	0	0	1	0	0	0	0	0	0	0	1	0	0
Tada1	1	166379066	+	2244	48	48	0	0	0	0	0	0	0	0	0	0	1	0	0	0	1	0	0	0	3	1	0	1	0	3	0	0	0	0	0	1	0	0	0	1	0	1	0	0	0	1	0	1	2
Pogk	1	166393611	-	7470	13	13	0	0	0	0	2	0	0	0	0	0	0	0	1	1	0	0	0	0	0	0	0	0	0	1	0	0	0	0	0	0	3	0	0	0	0	0	0	0	0	0	0	0	1
Gm4846	1	166483612	-	1844	0	0	0	0	0	0	0	0	0	0	0	0	0	0	0	0	0	0	0	0	0	0	0	0	0	0	0	0	0	0	0	0	0	0	0	0	0	0	0	0	0	0	0	0	0
Gm4847	1	166628970	-	3112	0	0	0	0	0	0	0	0	0	0	0	0	0	0	0	0	0	0	0	0	0	0	0	0	0	0	0	0	0	0	0	0	0	0	0	0	0	0	0	0	0	0	0	0	0
Fmo9	1	166662054	-	3165	0	0	0	0	0	0	0	0	0	0	0	0	0	0	0	0	0	0	0	0	0	0	0	0	0	0	0	0	0	0	0	0	0	0	0	0	0	0	0	0	0	0	0	0	0
Gm16701	1	166974022	-	1036	0	0	0	0	0	0	0	0	0	0	0	0	0	0	0	0	0	0	0	0	0	0	0	0	0	0	0	0	0	0	0	0	0	0	0	0	0	0	0	0	0	0	0	0	0
Fam78b	1	167001316	+	5086	0	0	0	0	0	0	0	0	0	0	0	0	0	0	0	0	0	0	0	0	0	0	0	0	0	0	0	0	0	0	0	0	0	0	0	0	0	0	0	0	0	0	0	0	0
Uck2	1	167226083	-	1437	232	232	1	1	6	1	0	0	1	0	0	0	8	2	0	2	0	0	0	0	11	0	3	0	1	17	6	1	0	0	2	0	6	1	15	17	0	1	0	3	6	1	9	1	4
Tmco1	1	167308569	+	4574	823	823	0	13	15	7	1	1	2	1	2	1	9	4	4	0	3	3	5	0	50	3	3	0	2	84	11	4	3	1	0	5	2	8	10	6	2	18	1	10	19	22	17	6	14
Aldh9a1	1	167349890	+	2933	379	379	3	2	2	3	1	0	0	1	1	3	9	0	2	0	0	0	7	0	20	1	0	1	0	44	3	2	3	2	1	1	10	1	2	23	0	15	0	2	1	9	3	1	1
Mgst3	1	167372383	-	735	421	424	2	1	8	7	0	0	4	0	1	2	8	14	2	0	1	0	0	0	21	1	0	0	1	35	3	3	0	1	1	1	1	9	5	6	2	19	0	0	22	14	9	6	4
Lrrc52	1	167445674	-	1237	0	0	0	0	0	0	0	0	0	0	0	0	0	0	0	0	0	0	0	0	0	0	0	0	0	0	0	0	0	0	0	0	0	0	0	0	0	0	0	0	0	0	0	0	0
Rxrg	1	167598261	+	2463	14	14	0	0	0	0	0	1	0	0	0	0	0	0	0	0	0	0	0	0	0	0	0	0	0	1	0	0	0	0	0	0	0	0	6	0	0	0	0	0	0	0	0	0	0
Lmx1a	1	167689457	+	3438	6	6	0	0	0	0	0	0	0	1	0	0	0	0	0	0	0	0	0	0	1	0	0	0	0	1	0	0	0	0	0	0	0	0	0	0	0	0	0	0	0	0	0	0	0
Pbx1	1	168119363	-	9127	155	155	1	1	3	33	4	1	0	0	4	0	1	8	0	0	1	1	3	0	6	1	0	0	0	9	8	4	0	0	1	0	3	2	0	0	0	0	3	3	0	4	1	0	0
Nuf2	1	169497933	-	2505	211	253	6	3	0	4	0	1	1	8	3	3	10	0	0	0	2	0	0	0	14	1	2	0	0	19	1	1	1	1	1	2	0	2	0	8	0	2	0	2	11	15	7	1	3
Rgs5	1	169655400	+	1909	0	0	0	0	0	0	0	0	0	0	0	0	0	0	0	0	0	0	0	0	0	0	0	0	0	0	0	0	0	0	0	0	0	0	0	0	0	0	0	0	0	0	0	0	0
Rgs4	1	169741476	-	3041	7	7	0	0	0	0	0	0	0	0	0	0	0	0	0	0	0	1	0	0	0	0	0	0	0	1	0	0	0	0	0	0	0	0	0	0	0	0	0	0	0	0	0	0	0
1700084C01Rik	1	169928838	+	1540	0	0	0	0	0	0	0	0	0	0	0	0	0	0	0	0	0	0	0	0	0	0	0	0	0	0	0	0	0	0	0	0	0	0	0	0	0	0	0	0	0	0	0	0	0
Hsd17b7	1	169949536	-	4674	117	117	0	1	0	0	1	0	0	0	0	0	1	4	0	0	0	0	0	0	7	0	0	0	1	11	0	0	0	0	0	0	0	0	0	0	0	7	0	4	1	0	0	5	0
3110045C21Rik	1	169969308	+	1235	0	0	0	0	0	0	0	0	0	0	0	0	0	0	0	0	0	0	0	0	0	0	0	0	0	0	0	0	0	0	0	0	0	0	0	0	0	0	0	0	0	0	0	0	0
Ddr2	1	169972306	-	8390	10	10	0	0	0	0	0	0	0	0	2	0	0	4	0	0	0	0	0	0	1	0	0	0	0	1	0	0	0	0	0	0	0	0	0	0	0	0	0	0	0	0	0	0	0
Uap1	1	170142002	-	2383	111	111	0	1	2	0	0	0	0	0	3	1	7	3	0	0	4	0	0	0	4	0	0	0	1	7	0	0	0	0	1	0	0	0	1	4	1	0	0	8	0	4	0	0	1
Uhmk1	1	170199255	-	2124	16	16	0	0	0	0	0	0	0	0	0	0	0	0	0	0	0	0	0	0	1	0	0	0	1	1	0	0	0	0	0	0	0	0	0	0	0	0	0	0	0	0	0	0	0
Sh2d1b2	1	170232770	+	499	0	0	0	0	0	0	0	0	0	0	0	0	0	0	0	0	0	0	0	0	0	0	0	0	0	0	0	0	0	0	0	0	0	0	0	0	0	0	0	0	0	0	0	0	0
Sh2d1b1	1	170277223	+	1533	0	0	0	0	0	0	0	0	0	0	0	0	0	0	0	0	0	0	0	0	0	0	0	0	0	0	0	0	0	0	0	0	0	0	0	0	0	0	0	0	0	0	0	0	0
Gm7694	1	170298192	-	3933	0	0	0	0	0	0	0	0	0	0	0	0	0	0	0	0	0	0	0	0	0	0	0	0	0	0	0	0	0	0	0	0	0	0	0	0	0	0	0	0	0	0	0	0	0
1700015E13Rik	1	170308760	+	813	0	0	0	0	0	0	0	0	0	0	0	0	0	0	0	0	0	0	0	0	0	0	0	0	0	0	0	0	0	0	0	0	0	0	0	0	0	0	0	0	0	0	0	0	0
Nos1ap	1	170317495	-	3784	0	0	0	0	0	0	0	0	0	0	0	0	0	0	0	0	0	0	0	0	0	0	0	0	0	0	0	0	0	0	0	0	0	0	0	0	0	0	0	0	0	0	0	0	0
Olfml2b	1	170644431	+	3195	1	1	0	0	0	0	0	0	0	0	0	0	0	0	0	0	0	0	0	0	0	0	0	0	0	0	0	0	0	0	0	0	0	0	0	0	0	0	0	0	0	0	0	0	0
Atf6	1	170704456	-	7563	131	133	0	6	16	5	0	0	2	2	1	1	1	0	2	3	0	0	0	0	5	0	0	0	1	8	0	1	0	0	1	8	0	0	3	0	0	2	0	1	1	1	1	0	1
Dusp12	1	170874187	-	1474	120	120	0	5	3	2	0	0	0	0	1	0	9	0	0	1	0	0	0	1	5	1	0	0	0	8	0	0	0	0	0	1	3	3	0	3	0	0	0	0	0	1	10	2	0
Fcrlb	1	170907272	-	1384	0	0	0	0	0	0	0	0	0	0	0	0	0	0	0	0	0	0	0	0	0	0	0	0	0	0	0	0	0	0	0	0	0	0	0	0	0	0	0	0	0	0	0	0	0
Fcrla	1	170917593	-	1827	0	0	0	0	0	0	0	0	0	0	0	0	0	0	0	0	0	0	0	0	0	0	0	0	0	0	0	0	0	0	0	0	0	0	0	0	0	0	0	0	0	0	0	0	0
Fcgr2b	1	170960558	-	1646	10	10	0	0	0	0	0	0	0	0	0	0	0	0	1	0	0	0	0	1	1	0	0	0	0	1	0	0	0	0	0	0	0	0	0	1	0	0	0	0	0	0	0	0	0
Fcgr4	1	171018825	+	1350	0	0	0	0	0	0	0	0	0	0	0	0	0	0	0	0	0	0	0	0	0	0	0	0	0	0	0	0	0	0	0	0	0	0	0	0	0	0	0	0	0	0	0	0	0
Fcgr3	1	171051168	-	1453	0	0	0	0	0	0	0	0	0	0	0	0	0	0	0	0	0	0	0	0	0	0	0	0	0	0	0	0	0	0	0	0	0	0	0	0	0	0	0	0	0	0	0	0	0
1700009P17Rik	1	171121560	+	1134	6	6	0	0	0	1	0	0	0	0	0	0	0	0	0	0	0	0	0	0	1	0	0	0	0	1	0	0	0	0	0	0	0	0	0	0	0	0	1	0	0	0	0	0	0
Sdhc	1	171129156	-	1279	1118	1119	0	31	17	15	0	2	4	2	1	2	14	26	4	5	3	3	19	2	48	1	1	1	1	93	34	4	2	1	2	6	23	10	14	19	1	17	5	13	19	17	22	9	10
Mpz	1	171150612	+	2093	8	8	0	0	1	0	0	0	0	0	0	0	0	0	0	0	0	0	0	0	0	0	0	0	0	1	0	0	0	0	0	0	0	0	0	0	0	0	0	0	0	0	0	0	0
Pcp4l1	1	171173263	-	1675	0	0	0	0	0	0	0	0	0	0	0	0	0	0	0	0	0	0	0	0	0	0	0	0	0	0	0	0	0	0	0	0	0	0	0	0	0	0	0	0	0	0	0	0	0
Nr1i3	1	171213869	+	1514	0	0	0	0	0	0	0	0	0	0	0	0	0	0	0	0	0	0	0	0	0	0	0	0	0	0	0	0	0	0	0	0	0	0	0	0	0	0	0	0	0	0	0	0	0
Tomm40l	1	171217802	-	3020	201	201	0	10	10	2	4	0	1	1	0	0	1	0	0	1	0	0	0	0	7	1	0	0	0	14	0	1	0	0	0	0	1	1	1	20	1	10	0	2	5	0	0	2	1
Apoa2	1	171224953	+	621	0	0	0	0	0	0	0	0	0	0	0	0	0	0	0	0	0	0	0	0	0	0	0	0	0	0	0	0	0	0	0	0	0	0	0	0	0	0	0	0	0	0	0	0	0
Fcer1g	1	171229571	-	758	0	0	0	0	0	0	0	0	0	0	0	0	0	0	0	0	0	0	0	0	0	0	0	0	0	0	0	0	0	0	0	0	0	0	0	0	0	0	0	0	0	0	0	0	0
Ndufs2	1	171234859	-	1706	719	728	0	1	18	2	2	1	0	0	1	0	13	4	0	2	3	2	9	0	25	1	0	1	0	53	6	1	1	0	0	0	26	11	7	11	1	9	2	10	17	15	7	20	22
Adamts4	1	171250321	+	3773	9	11	0	0	0	0	0	0	0	0	0	0	0	0	8	0	0	0	0	0	0	0	0	0	0	1	0	0	0	0	0	1	0	0	0	0	0	0	0	0	0	0	0	0	0
B4galt3	1	171270227	+	2098	116	116	0	0	0	1	1	0	0	0	0	2	1	0	3	0	0	0	0	0	6	0	3	0	0	10	1	2	0	0	0	0	2	2	0	6	0	2	0	4	1	2	7	3	3
Ppox	1	171276991	-	1921	34	34	0	4	0	0	0	0	0	0	0	0	0	3	0	0	2	0	0	0	0	0	0	0	0	4	0	0	0	1	1	0	0	0	0	0	0	1	0	0	0	0	0	0	0
Usp21	1	171281952	-	2281	160	160	0	2	5	4	2	0	0	0	0	0	1	0	1	0	0	0	11	0	4	0	1	0	0	11	8	0	1	0	0	2	0	8	1	6	0	0	1	0	0	9	0	9	3
Ufc1	1	171288563	-	1064	542	542	0	6	20	1	0	1	0	1	3	2	6	4	6	1	0	2	17	0	22	0	0	1	1	45	17	1	3	0	2	2	9	3	4	13	0	13	1	0	1	9	15	4	2
Dedd	1	171329044	+	2833	105	121	0	1	4	1	0	0	0	1	0	0	1	5	0	0	0	0	2	0	6	0	0	0	1	10	0	0	0	0	0	0	0	0	2	1	0	0	0	0	0	8	3	4	2
Nit1	1	171342236	-	1474	141	141	0	1	0	2	2	0	0	0	0	0	5	0	0	0	3	0	0	0	5	0	3	0	0	10	1	0	0	1	0	1	0	0	1	7	0	5	0	7	2	5	0	2	1
Pfdn2	1	171345598	+	722	822	830	2	18	14	8	3	2	4	0	3	2	14	18	3	0	0	1	11	4	38	1	9	1	2	77	17	4	2	1	3	1	12	11	2	36	3	19	4	13	8	13	22	18	13
Klhdc9	1	171358448	-	1655	16	16	0	0	0	0	0	0	0	0	0	0	0	0	0	0	0	0	0	0	2	1	0	0	0	1	0	0	0	0	0	0	0	0	0	0	0	0	1	0	0	1	5	0	0
Pvrl4	1	171370072	+	3604	5	5	0	0	0	0	0	0	0	0	0	0	0	0	0	0	0	0	0	0	0	1	0	0	0	1	0	0	0	0	0	0	0	0	0	0	0	0	0	0	0	0	0	0	0
Arhgap30	1	171388859	+	4587	0	0	0	0	0	0	0	0	0	0	0	0	0	0	0	0	0	0	0	0	0	0	0	0	0	0	0	0	0	0	0	0	0	0	0	0	0	0	0	0	0	0	0	0	0
Usf1	1	171411580	+	1921	73	107	0	0	1	3	0	0	0	3	0	0	1	0	0	5	0	0	4	0	5	0	0	1	0	13	5	1	0	0	0	0	1	0	8	0	1	1	0	0	0	2	1	1	0
Tstd1	1	171418932	+	651	0	0	0	0	0	0	0	0	0	0	0	0	0	0	0	0	0	0	0	0	0	0	0	0	0	0	0	0	0	0	0	0	0	0	0	0	0	0	0	0	0	0	0	0	0
F11r	1	171437460	+	2582	579	579	1	11	5	10	4	0	1	1	1	2	3	1	1	1	4	1	1	2	28	0	2	0	1	56	14	2	6	0	2	1	29	3	6	10	1	1	1	9	5	10	11	2	10
Alyref2	1	171503377	+	1373	39	44	0	1	2	1	0	0	0	0	0	0	0	0	0	0	0	0	1	0	2	0	0	0	0	4	0	0	0	0	0	0	0	1	0	2	0	1	0	1	0	0	0	1	0
Itln1	1	171518123	-	1239	0	0	0	0	0	0	0	0	0	0	0	0	0	0	0	0	0	0	0	0	0	0	0	0	0	0	0	0	0	0	0	0	0	0	0	0	0	0	0	0	0	0	0	0	0
Cd244	1	171559092	+	3858	0	0	0	0	0	0	0	0	0	0	0	0	0	0	0	0	0	0	0	0	0	0	0	0	0	0	0	0	0	0	0	0	0	0	0	0	0	0	0	0	0	0	0	0	0
Ly9	1	171588612	-	2549	11	12	0	0	0	0	0	0	0	0	0	1	0	0	0	0	3	0	0	0	0	0	0	0	0	2	0	0	0	0	0	0	0	0	0	0	0	0	0	0	0	0	1	0	0
Slamf7	1	171632402	-	4077	0	0	0	0	0	0	0	0	0	0	0	0	0	0	0	0	0	0	0	0	0	0	0	0	0	0	0	0	0	0	0	0	0	0	0	0	0	0	0	0	0	0	0	0	0
Cd48	1	171681954	+	1242	0	0	0	0	0	0	0	0	0	0	0	0	0	0	0	0	0	0	0	0	0	0	0	0	0	0	0	0	0	0	0	0	0	0	0	0	0	0	0	0	0	0	0	0	0
Slamf1	1	171767031	+	2788	0	0	0	0	0	0	0	0	0	0	0	0	0	0	0	0	0	0	0	0	0	0	0	0	0	0	0	0	0	0	0	0	0	0	0	0	0	0	0	0	0	0	0	0	0
Cd84	1	171839596	+	6353	6	6	0	0	0	0	0	0	0	0	0	0	0	0	0	0	3	0	0	0	1	0	0	0	0	2	0	0	0	0	0	0	0	0	0	0	0	0	0	0	0	0	0	0	0
Slamf6	1	171917436	+	2543	0	0	0	0	0	0	0	0	0	0	0	0	0	0	0	0	0	0	0	0	0	0	0	0	0	0	0	0	0	0	0	0	0	0	0	0	0	0	0	0	0	0	0	0	0
Vangl2	1	172004370	-	2360	24	24	0	0	0	0	0	0	0	0	0	0	0	0	0	0	0	0	0	0	1	0	0	0	0	1	0	0	0	0	0	0	0	0	0	0	0	0	0	0	0	0	0	0	0
Nhlh1	1	172052291	-	2587	0	0	0	0	0	0	0	0	0	0	0	0	0	0	0	0	0	0	0	0	0	0	0	0	0	0	0	0	0	0	0	0	0	0	0	0	0	0	0	0	0	0	0	0	0
Ncstn	1	172066012	-	2955	71	71	0	5	2	1	1	0	0	0	0	0	0	0	0	0	0	0	2	1	7	0	2	0	0	6	0	0	2	1	0	0	0	0	0	1	0	5	1	0	0	1	0	2	0
Copa	1	172082428	+	4729	298	298	1	3	4	2	1	1	2	2	2	0	3	1	0	0	1	0	2	1	10	1	0	0	0	32	2	2	2	0	2	1	2	2	3	4	1	4	1	3	0	6	12	21	3
Pex19	1	172126654	+	3231	169	169	0	3	0	7	0	0	0	0	0	0	0	0	1	0	0	0	6	1	7	0	0	0	0	17	5	0	0	1	0	1	4	2	0	1	0	1	0	2	0	6	0	1	0
Dcaf8	1	172147914	+	3843	240	240	0	9	5	2	1	1	2	1	3	0	0	1	0	4	2	0	3	0	11	0	0	1	2	19	0	2	0	0	0	0	6	1	5	6	0	3	0	2	1	1	4	1	1
Pea15a	1	172196728	-	2577	258	258	0	5	3	0	0	0	0	0	0	1	4	0	2	1	0	1	2	0	10	0	0	0	0	21	1	1	1	1	0	0	5	2	3	0	1	5	0	2	3	2	6	2	0
Casq1	1	172209893	-	1974	0	0	0	0	0	0	0	0	0	0	0	0	0	0	0	0	0	0	0	0	0	0	0	0	0	0	0	0	0	0	0	0	0	0	0	0	0	0	0	0	0	0	0	0	0
Atp1a4	1	172223507	-	3585	0	0	0	0	0	0	0	0	0	0	0	0	0	0	0	0	0	0	0	0	0	0	0	0	0	0	0	0	0	0	0	0	0	0	0	0	0	0	0	0	0	0	0	0	0
Atp1a2	1	172271708	-	6327	1	1	0	0	0	0	0	0	0	0	0	0	0	0	0	0	0	0	0	0	0	0	0	0	0	0	0	0	0	0	0	0	0	0	0	0	0	0	0	0	0	0	0	0	0
Igsf8	1	172312306	+	2332	58	58	0	0	7	5	0	0	0	0	1	0	1	0	1	0	0	0	1	0	3	0	0	0	0	1	0	0	0	0	0	0	0	0	0	0	0	3	0	0	0	1	0	0	1
Kcnj9	1	172321032	-	3370	5	5	0	0	0	0	0	0	0	0	0	0	0	0	0	0	2	0	0	0	0	0	0	0	0	0	0	0	0	0	0	0	1	0	0	0	0	0	0	0	0	0	0	0	0
Kcnj10	1	172341109	+	5507	7	7	0	0	0	0	0	0	0	0	0	0	0	0	0	0	0	0	0	0	2	0	0	0	0	0	0	0	0	0	0	0	0	0	0	0	0	0	0	0	0	0	0	0	0
Pigm	1	172376430	+	7669	119	119	1	0	1	0	0	0	0	6	0	0	0	1	13	0	2	0	1	0	6	0	0	0	0	12	5	0	0	0	0	1	0	2	0	5	0	0	1	0	2	0	1	0	1
Slamf9	1	172475259	+	1245	10	10	0	0	0	0	0	0	0	0	0	1	0	0	0	0	0	0	0	0	0	1	0	0	0	1	0	0	0	0	0	0	0	3	0	0	0	0	0	0	0	0	0	0	0
Igsf9	1	172482112	+	4349	64	64	0	0	4	0	0	0	0	1	0	1	2	0	0	0	0	0	0	0	6	0	0	0	0	7	0	1	0	1	0	0	1	0	0	0	0	3	1	1	1	0	0	0	0
Tagln2	1	172500145	+	1482	1571	1571	1	6	5	26	4	4	2	6	5	2	84	24	2	6	2	0	25	5	71	1	5	4	4	144	23	4	2	1	3	11	34	14	10	17	4	25	2	11	10	36	57	18	8
Ccdc19	1	172521029	+	1922	0	0	0	0	0	0	0	0	0	0	0	0	0	0	0	0	0	0	0	0	0	0	0	0	0	0	0	0	0	0	0	0	0	0	0	0	0	0	0	0	0	0	0	0	0
4933439K11Rik	1	172541619	-	1041	0	0	0	0	0	0	0	0	0	0	0	0	0	0	0	0	0	0	0	0	0	0	0	0	0	0	0	0	0	0	0	0	0	0	0	0	0	0	0	0	0	0	0	0	0
Vsig8	1	172555837	+	1979	0	0	0	0	0	0	0	0	0	0	0	0	0	0	0	0	0	0	0	0	0	0	0	0	0	0	0	0	0	0	0	0	0	0	0	0	0	0	0	0	0	0	0	0	0
Slamf8	1	172581376	-	2140	0	0	0	0	0	0	0	0	0	0	0	0	0	0	0	0	0	0	0	0	0	0	0	0	0	0	0	0	0	0	0	0	0	0	0	0	0	0	0	0	0	0	0	0	0
Fcrl6	1	172596639	-	2014	0	0	0	0	0	0	0	0	0	0	0	0	0	0	0	0	0	0	0	0	0	0	0	0	0	0	0	0	0	0	0	0	0	0	0	0	0	0	0	0	0	0	0	0	0
Dusp23	1	172630768	-	1517	6	6	0	0	0	0	0	0	0	0	0	0	0	0	1	0	0	0	0	0	0	0	0	0	0	0	0	0	0	0	0	0	0	0	5	0	0	0	0	0	0	0	0	0	0
Crp	1	172697955	+	1798	0	0	0	0	0	0	0	0	0	0	0	0	0	0	0	0	0	0	0	0	0	0	0	0	0	0	0	0	0	0	0	0	0	0	0	0	0	0	0	0	0	0	0	0	0
Apcs	1	172893960	-	1084	0	0	0	0	0	0	0	0	0	0	0	0	0	0	0	0	0	0	0	0	0	0	0	0	0	0	0	0	0	0	0	0	0	0	0	0	0	0	0	0	0	0	0	0	0
Olfr16	1	172956667	+	1150	0	0	0	0	0	0	0	0	0	0	0	0	0	0	0	0	0	0	0	0	0	0	0	0	0	0	0	0	0	0	0	0	0	0	0	0	0	0	0	0	0	0	0	0	0
Olfr1408	1	173130282	-	1033	0	0	0	0	0	0	0	0	0	0	0	0	0	0	0	0	0	0	0	0	0	0	0	0	0	0	0	0	0	0	0	0	0	0	0	0	0	0	0	0	0	0	0	0	0
Olfr1406	1	173183441	-	1163	0	0	0	0	0	0	0	0	0	0	0	0	0	0	0	0	0	0	0	0	0	0	0	0	0	0	0	0	0	0	0	0	0	0	0	0	0	0	0	0	0	0	0	0	0
Olfr218	1	173203257	+	1042	0	0	0	0	0	0	0	0	0	0	0	0	0	0	0	0	0	0	0	0	0	0	0	0	0	0	0	0	0	0	0	0	0	0	0	0	0	0	0	0	0	0	0	0	0
Olfr1404	1	173215506	+	1134	0	0	0	0	0	0	0	0	0	0	0	0	0	0	0	0	0	0	0	0	0	0	0	0	0	0	0	0	0	0	0	0	0	0	0	0	0	0	0	0	0	0	0	0	0
Fcer1a	1	173221270	-	1126	0	0	0	0	0	0	0	0	0	0	0	0	0	0	0	0	0	0	0	0	0	0	0	0	0	0	0	0	0	0	0	0	0	0	0	0	0	0	0	0	0	0	0	0	0
Olfr418-ps1	1	173270046	+	1091	0	0	0	0	0	0	0	0	0	0	0	0	0	0	0	0	0	0	0	0	0	0	0	0	0	0	0	0	0	0	0	0	0	0	0	0	0	0	0	0	0	0	0	0	0
Gm11062	1	173274460	-	794	0	0	0	0	0	0	0	0	0	0	0	0	0	0	0	0	0	0	0	0	0	0	0	0	0	0	0	0	0	0	0	0	0	0	0	0	0	0	0	0	0	0	0	0	0
Darc	1	173331885	-	1258	0	0	0	0	0	0	0	0	0	0	0	0	0	0	0	0	0	0	0	0	0	0	0	0	0	0	0	0	0	0	0	0	0	0	0	0	0	0	0	0	0	0	0	0	0
Cadm3	1	173334253	-	4259	0	0	0	0	0	0	0	0	0	0	0	0	0	0	0	0	0	0	0	0	0	0	0	0	0	0	0	0	0	0	0	0	0	0	0	0	0	0	0	0	0	0	0	0	0
Aim2	1	173420503	+	2637	135	135	0	2	0	1	0	0	0	0	0	0	1	1	0	0	3	2	5	0	4	1	0	0	0	14	1	0	0	0	0	0	2	10	0	1	0	5	0	0	1	7	4	1	0
BC094916	1	173521310	-	1394	0	9	0	0	0	0	0	0	0	0	0	0	0	5	0	0	0	0	0	0	1	0	0	0	0	1	0	0	0	0	0	0	0	0	0	0	0	0	0	1	1	0	0	0	0
Pydc4	1	173591956	-	2780	0	0	0	0	0	0	0	0	0	0	0	0	0	0	0	0	0	0	0	0	0	0	0	0	0	0	0	0	0	0	0	0	0	0	0	0	0	0	0	0	0	0	0	0	0
Pyhin1	1	173630758	+	3597	0	4	0	0	0	0	0	0	0	0	0	0	0	2	0	0	0	0	0	0	0	0	0	0	0	0	0	0	0	0	0	0	0	0	0	0	0	0	0	0	0	0	0	0	0
Pydc3	1	173673579	+	3087	0	0	0	0	0	0	0	0	0	0	0	0	0	0	0	0	0	0	0	0	0	0	0	0	0	0	0	0	0	0	0	0	0	0	0	0	0	0	0	0	0	0	0	0	0
AI607873	1	173723427	-	3583	0	0	0	0	0	0	0	0	0	0	0	0	0	0	0	0	0	0	0	0	0	0	0	0	0	0	0	0	0	0	0	0	0	0	0	0	0	0	0	0	0	0	0	0	0
Ifi204	1	173747293	-	2395	9	9	0	0	0	0	0	0	0	0	0	0	0	0	0	0	0	0	0	0	1	0	0	0	0	1	0	0	0	0	0	0	0	0	0	0	0	0	0	0	0	0	0	0	0
Mndal	1	173857219	-	2008	0	0	0	0	0	0	0	0	0	0	0	0	0	0	0	0	0	0	0	0	0	0	0	0	0	0	0	0	0	0	0	0	0	0	0	0	0	0	0	0	0	0	0	0	0
Mnda	1	173896354	-	1751	0	0	0	0	0	0	0	0	0	0	0	0	0	0	0	0	0	0	0	0	0	0	0	0	0	0	0	0	0	0	0	0	0	0	0	0	0	0	0	0	0	0	0	0	0
Ifi203	1	173920402	-	3890	0	0	0	0	0	0	0	0	0	0	0	0	0	0	0	0	0	0	0	0	0	0	0	0	0	0	0	0	0	0	0	0	0	0	0	0	0	0	0	0	0	0	0	0	0
Ifi202b	1	173962568	-	1896	0	0	0	0	0	0	0	0	0	0	0	0	0	0	0	0	0	0	0	0	0	0	0	0	0	0	0	0	0	0	0	0	0	0	0	0	0	0	0	0	0	0	0	0	0
Ifi205	1	174011997	-	1713	0	0	0	0	0	0	0	0	0	0	0	0	0	0	0	0	0	0	0	0	0	0	0	0	0	0	0	0	0	0	0	0	0	0	0	0	0	0	0	0	0	0	0	0	0
Olfr433	1	174041832	+	1104	0	0	0	0	0	0	0	0	0	0	0	0	0	0	0	0	0	0	0	0	0	0	0	0	0	0	0	0	0	0	0	0	0	0	0	0	0	0	0	0	0	0	0	0	0
Olfr432	1	174050274	+	1039	0	0	0	0	0	0	0	0	0	0	0	0	0	0	0	0	0	0	0	0	0	0	0	0	0	0	0	0	0	0	0	0	0	0	0	0	0	0	0	0	0	0	0	0	0
Olfr430	1	174069199	+	1054	0	0	0	0	0	0	0	0	0	0	0	0	0	0	0	0	0	0	0	0	0	0	0	0	0	0	0	0	0	0	0	0	0	0	0	0	0	0	0	0	0	0	0	0	0
Olfr429	1	174088937	+	1043	0	0	0	0	0	0	0	0	0	0	0	0	0	0	0	0	0	0	0	0	0	0	0	0	0	0	0	0	0	0	0	0	0	0	0	0	0	0	0	0	0	0	0	0	0
Olfr427	1	174099359	+	1048	0	0	0	0	0	0	0	0	0	0	0	0	0	0	0	0	0	0	0	0	0	0	0	0	0	0	0	0	0	0	0	0	0	0	0	0	0	0	0	0	0	0	0	0	0
Olfr426	1	174099359	+	1049	0	0	0	0	0	0	0	0	0	0	0	0	0	0	0	0	0	0	0	0	0	0	0	0	0	0	0	0	0	0	0	0	0	0	0	0	0	0	0	0	0	0	0	0	0
Olfr231	1	174117090	-	1024	0	0	0	0	0	0	0	0	0	0	0	0	0	0	0	0	0	0	0	0	0	0	0	0	0	0	0	0	0	0	0	0	0	0	0	0	0	0	0	0	0	0	0	0	0
Olfr424	1	174136645	+	1048	0	0	0	0	0	0	0	0	0	0	0	0	0	0	0	0	0	0	0	0	0	0	0	0	0	0	0	0	0	0	0	0	0	0	0	0	0	0	0	0	0	0	0	0	0
Olfr421-ps1	1	174151380	+	1150	0	0	0	0	0	0	0	0	0	0	0	0	0	0	0	0	0	0	0	0	0	0	0	0	0	0	0	0	0	0	0	0	0	0	0	0	0	0	0	0	0	0	0	0	0
Olfr420	1	174158621	+	1146	0	0	0	0	0	0	0	0	0	0	0	0	0	0	0	0	0	0	0	0	0	0	0	0	0	0	0	0	0	0	0	0	0	0	0	0	0	0	0	0	0	0	0	0	0
Spna1	1	174172675	+	8505	31	31	0	0	0	0	0	0	0	0	0	0	1	1	0	0	0	0	0	0	1	0	1	0	1	5	1	0	0	0	0	0	0	0	0	0	1	0	0	0	0	0	0	0	0
Olfr419	1	174249888	-	1188	0	0	0	0	0	0	0	0	0	0	0	0	0	0	0	0	0	0	0	0	0	0	0	0	0	0	0	0	0	0	0	0	0	0	0	0	0	0	0	0	0	0	0	0	0
1810030J14Rik	1	174330417	+	903	0	0	0	0	0	0	0	0	0	0	0	0	0	0	0	0	0	0	0	0	0	0	0	0	0	0	0	0	0	0	0	0	0	0	0	0	0	0	0	0	0	0	0	0	0
Olfr417	1	174368818	+	1030	0	0	0	0	0	0	0	0	0	0	0	0	0	0	0	0	0	0	0	0	0	0	0	0	0	0	0	0	0	0	0	0	0	0	0	0	0	0	0	0	0	0	0	0	0
Olfr248	1	174390945	+	1110	0	0	0	0	0	0	0	0	0	0	0	0	0	0	0	0	0	0	0	0	0	0	0	0	0	0	0	0	0	0	0	0	0	0	0	0	0	0	0	0	0	0	0	0	0
Olfr414	1	174430329	+	1055	0	0	0	0	0	0	0	0	0	0	0	0	0	0	0	0	0	0	0	0	0	0	0	0	0	0	0	0	0	0	0	0	0	0	0	0	0	0	0	0	0	0	0	0	0
Olfr220	1	174448524	+	1078	0	0	0	0	0	0	0	0	0	0	0	0	0	0	0	0	0	0	0	0	0	0	0	0	0	0	0	0	0	0	0	0	0	0	0	0	0	0	0	0	0	0	0	0	0
Fmn2	1	174501724	+	6542	7	7	0	0	0	0	0	0	0	1	0	0	0	0	0	0	0	0	0	0	1	0	0	0	0	0	0	0	0	0	0	0	1	0	0	0	0	0	0	0	0	0	0	0	0
Grem2	1	174833784	-	3845	0	0	0	0	0	0	0	0	0	0	0	0	0	0	0	0	0	0	0	0	0	0	0	0	0	0	0	0	0	0	0	0	0	0	0	0	0	0	0	0	0	0	0	0	0
Rgs7	1	175059075	-	2587	9	9	0	0	0	0	0	0	0	0	0	0	0	0	0	0	0	0	0	0	0	0	0	0	0	2	0	0	0	0	0	0	0	0	0	0	0	0	0	0	0	0	0	0	3
Fh1	1	175601377	-	1732	753	753	0	10	7	12	2	2	1	1	1	2	28	7	3	10	1	2	5	1	33	0	4	1	0	54	17	1	4	0	2	2	15	11	4	15	0	21	2	20	9	14	6	12	8
Kmo	1	175632092	+	2598	0	0	0	0	0	0	0	0	0	0	0	0	0	0	0	0	0	0	0	0	0	0	0	0	0	0	0	0	0	0	0	0	0	0	0	0	0	0	0	0	0	0	0	0	0
Opn3	1	175662427	-	1820	17	17	0	0	0	0	0	0	0	0	0	0	0	0	0	0	0	0	0	0	1	0	0	0	0	2	5	0	0	0	0	0	0	0	0	6	0	0	0	0	0	0	2	0	0
Chml	1	175682237	-	6216	31	31	0	0	2	0	6	0	2	0	0	2	2	1	0	1	0	0	0	0	0	0	0	0	1	2	0	0	0	0	0	0	0	0	0	3	0	0	0	0	0	0	0	0	0
Wdr64	1	175698492	+	3916	2	2	0	0	0	0	0	0	0	0	0	0	0	0	0	0	0	0	0	0	0	0	0	0	0	0	0	0	0	0	0	0	0	0	0	0	0	0	0	0	0	0	0	0	0
Exo1	1	175880677	+	5606	202	202	1	2	3	1	1	1	0	5	1	0	4	0	1	0	1	2	1	0	12	1	1	1	1	16	3	0	0	0	0	1	7	3	5	2	0	1	1	0	1	3	2	9	1
Pld5	1	175962305	-	3994	0	0	0	0	0	0	0	0	0	0	0	0	0	0	0	0	0	0	0	0	0	0	0	0	0	0	0	0	0	0	0	0	0	0	0	0	0	0	0	0	0	0	0	0	0
Cep170	1	176733652	-	7030	90	90	0	1	7	0	0	0	0	0	0	0	0	4	4	3	0	0	1	0	7	0	0	0	0	8	0	0	0	0	0	0	0	0	0	2	0	0	1	1	0	0	0	5	0
Mir350	1	176772324	-	199	0	0	0	0	0	0	0	0	0	0	0	0	0	0	0	0	0	0	0	0	0	0	0	0	0	0	0	0	0	0	0	0	0	0	0	0	0	0	0	0	0	0	0	0	0
Sdccag8	1	176814711	+	2719	13	20	0	0	0	0	0	0	1	0	0	0	0	0	0	0	0	0	0	0	1	0	0	0	0	2	0	0	0	0	0	0	0	0	0	0	1	0	0	0	0	0	1	0	0
Hmga2-ps1	1	176834623	-	1610	19	19	0	0	0	0	0	0	0	0	0	0	0	0	0	0	0	0	0	0	1	0	0	0	0	1	0	0	0	0	0	0	0	0	0	0	0	0	0	0	1	0	1	0	0
Akt3	1	177022114	-	4835	39	39	0	0	0	0	0	0	0	0	0	0	0	0	0	0	0	0	5	0	2	0	0	0	0	2	0	0	0	0	0	0	1	0	0	8	0	0	0	0	0	0	2	11	0
Zfp238	1	177444560	+	5206	47	74	0	0	0	4	0	0	0	0	0	0	0	0	1	0	0	0	9	1	4	0	1	1	0	5	0	0	0	0	0	0	0	0	0	0	0	1	1	1	0	0	0	0	1
2310043L19Rik	1	177641541	-	798	0	0	0	0	0	0	0	0	0	0	0	0	0	0	0	0	0	0	0	0	0	0	0	0	0	0	0	0	0	0	0	0	0	0	0	0	0	0	0	0	0	0	0	0	0
1700016C15Rik	1	177729713	+	849	0	0	0	0	0	0	0	0	0	0	0	0	0	0	0	0	0	0	0	0	0	0	0	0	0	0	0	0	0	0	0	0	0	0	0	0	0	0	0	0	0	0	0	0	0
Adss	1	177763177	-	2653	760	763	1	13	15	11	7	1	3	4	0	1	12	5	1	3	0	1	10	4	38	1	3	3	2	47	10	1	0	4	1	2	12	1	11	19	0	12	2	17	20	32	4	13	1
Gm16432	1	177991334	+	1763	0	0	0	0	0	0	0	0	0	0	0	0	0	0	0	0	0	0	0	0	0	0	0	0	0	0	0	0	0	0	0	0	0	0	0	0	0	0	0	0	0	0	0	0	0
Desi2	1	178187316	+	4313	136	140	0	0	0	7	5	0	0	1	1	0	1	5	1	0	1	0	1	2	9	0	0	2	1	14	0	0	0	0	0	2	5	0	1	1	1	4	1	0	0	3	0	5	0
Fam36a	1	178319052	+	548	170	170	0	1	17	0	0	1	0	0	0	1	1	11	0	1	1	3	2	0	12	0	1	1	1	15	6	0	0	1	0	0	2	9	4	0	1	11	0	0	1	2	0	3	2
Hnrnpu	1	178328299	-	3770	3406	3407	4	42	53	51	13	7	13	19	11	13	58	20	12	22	21	5	60	2	132	3	15	7	6	243	77	12	6	3	7	11	59	39	38	133	15	48	11	36	46	65	50	45	63
Efcab2	1	178405780	+	2638	95	95	0	3	3	0	0	1	0	0	0	0	0	0	1	0	0	0	0	0	5	0	0	0	0	6	1	0	0	1	0	0	0	11	1	0	0	1	0	0	2	13	1	1	0
Kif26b	1	178529024	+	7506	0	0	0	0	0	0	0	0	0	0	0	0	0	0	0	0	0	0	0	0	0	0	0	0	0	0	0	0	0	0	0	0	0	0	0	0	0	0	0	0	0	0	0	0	0
Smyd3	1	178955038	-	3861	175	175	0	3	6	0	0	0	1	3	0	1	0	0	1	1	0	0	4	0	6	0	0	0	0	13	0	0	0	1	0	0	6	3	9	2	0	0	2	4	1	6	8	0	4
Tfb2m	1	179528055	-	2548	22	101	0	0	0	2	0	0	1	0	0	0	3	1	0	2	2	1	2	0	5	0	0	0	0	7	0	0	0	0	0	4	2	1	1	8	0	3	1	0	2	1	1	0	1
Cnst	1	179546428	+	4645	6	6	0	0	0	0	0	0	0	0	0	0	0	0	0	0	0	0	0	0	1	0	0	0	0	1	0	0	0	0	0	0	0	0	0	0	0	0	0	0	0	0	0	0	1
Sccpdh	1	179668130	+	2022	72	73	0	1	0	5	0	0	0	0	0	0	2	0	0	0	1	0	0	0	3	0	0	0	0	4	0	1	1	0	0	0	0	1	0	0	0	0	1	0	0	7	0	0	1
Ahctf1	1	179744903	-	8931	371	372	1	0	18	7	1	0	0	3	0	1	8	0	0	7	0	3	5	1	20	0	4	0	1	24	2	0	1	1	1	1	1	0	7	9	1	3	1	12	3	2	10	7	4
Cdc42bpa	1	179960988	+	8756	77	78	0	0	0	1	3	0	0	0	0	0	0	0	0	0	0	0	2	0	3	0	1	0	0	10	0	3	1	0	0	0	0	2	0	10	0	1	0	0	0	2	0	0	8
Adck3	1	180165237	-	4176	5	5	0	0	0	0	0	0	0	0	0	0	0	0	0	0	0	0	0	0	0	0	0	0	0	1	0	0	0	0	0	0	0	0	4	0	0	0	0	0	0	0	0	0	0
Psen2	1	180227003	-	2184	67	67	0	1	1	3	0	0	0	0	0	0	0	4	1	0	0	0	0	1	5	0	0	0	0	5	0	2	1	0	0	0	2	0	1	0	1	0	0	0	0	0	0	0	0
Gm5069	1	180326968	-	3681	26	33	0	0	0	0	0	0	0	0	0	0	0	0	0	0	0	0	0	0	1	0	0	0	0	0	2	0	0	0	0	0	1	1	2	0	0	4	0	0	0	1	3	0	0
Itpkb	1	180330375	+	5201	4	4	0	0	0	0	0	0	0	0	0	0	0	0	0	0	0	0	0	0	0	0	0	0	0	0	0	0	0	0	0	0	0	0	0	0	0	0	0	0	0	0	0	0	0
6330403A02Rik	1	180432372	-	6657	0	0	0	0	0	0	0	0	0	0	0	0	0	0	0	0	0	0	0	0	0	0	0	0	0	0	0	0	0	0	0	0	0	0	0	0	0	0	0	0	0	0	0	0	0
Parp1	1	180568874	+	3927	1011	1011	11	13	17	15	3	2	4	7	0	3	15	3	1	5	4	1	7	6	41	0	3	4	4	99	12	2	7	2	1	3	26	25	27	21	2	16	1	16	4	31	6	17	22
Lin9	1	180641233	+	3477	141	141	0	1	1	0	0	0	0	1	2	0	0	0	3	3	2	0	0	0	7	0	1	0	0	15	1	0	0	1	1	0	6	5	3	6	0	7	2	1	0	3	0	0	0
Mixl1	1	180693047	-	2389	27	27	0	0	0	0	0	0	0	0	0	0	0	0	0	0	0	1	0	0	2	0	0	0	0	2	1	0	0	0	0	0	1	0	0	0	0	15	0	1	0	0	0	0	0
Acbd3	1	180725942	+	3571	90	91	0	1	1	1	0	0	0	0	0	1	0	0	1	0	0	0	0	0	5	0	0	0	0	7	3	0	0	0	0	0	0	0	0	1	2	0	0	2	1	0	0	1	0
H3f3a	1	180802567	-	1176	5895	6705	8	110	120	70	18	14	11	18	21	9	166	26	38	9	14	10	98	7	296	8	14	7	18	537	73	7	16	7	2	16	137	99	136	137	20	189	11	128	35	185	102	147	46
Sde2	1	180851050	+	3290	930	930	0	18	14	27	4	3	3	3	2	2	15	3	7	0	3	1	36	5	46	0	2	3	1	88	5	2	0	1	2	1	10	21	10	6	0	15	3	7	8	42	4	24	15
Lefty2	1	180893018	+	2561	534	851	1	4	20	1	3	3	1	2	0	0	1	1	4	4	4	2	9	0	42	1	3	2	1	75	8	8	3	0	3	3	5	2	23	91	2	22	1	16	4	6	19	4	17
Pycr2	1	180904173	+	1699	1280	1280	3	28	16	11	4	7	1	0	4	1	26	3	5	3	1	2	4	1	64	3	2	3	2	103	14	3	1	0	1	2	29	5	15	41	3	36	4	27	13	56	22	15	13
Lefty1	1	180934938	+	1704	2148	2148	3	132	12	2	11	12	3	4	11	9	14	8	6	8	3	4	31	5	95	2	6	5	2	233	54	8	8	4	3	7	8	3	79	139	8	72	6	11	7	40	7	34	16
Tmem63a	1	180942417	+	3339	91	91	1	0	1	0	0	0	0	0	0	0	1	1	1	0	0	0	0	0	5	0	0	0	0	11	2	0	0	0	0	0	1	1	1	2	0	0	2	1	0	2	2	4	1
Ephx1	1	180989555	-	1765	23	23	0	0	0	0	0	0	0	0	0	0	0	0	0	0	0	0	0	0	1	0	0	0	0	2	0	1	0	0	0	1	0	0	0	5	0	0	0	0	0	0	0	0	1
9130409I23Rik	1	181051136	+	1998	0	0	0	0	0	0	0	0	0	0	0	0	0	0	0	0	0	0	0	0	0	0	0	0	0	0	0	0	0	0	0	0	0	0	0	0	0	0	0	0	0	0	0	0	0
Nvl	1	181093422	-	3160	787	787	2	1	1	16	6	7	3	2	3	2	6	2	2	1	0	0	19	4	31	0	2	5	0	59	20	2	1	1	2	2	15	20	28	2	4	5	4	22	15	20	6	10	20
Cnih4	1	181150830	+	3368	920	922	0	10	6	16	1	2	2	2	1	2	23	6	5	3	2	1	18	3	52	1	1	4	2	84	5	1	1	2	0	3	16	6	3	11	3	5	2	5	9	33	36	10	15
Wdr26	1	181173225	-	7147	591	592	1	3	19	6	4	2	0	4	7	1	11	1	0	3	1	1	6	2	28	0	0	1	1	35	7	9	2	1	1	2	3	3	4	24	6	3	6	3	4	16	5	15	10
Cnih3	1	181352527	+	2827	3	3	0	0	0	0	0	0	0	0	0	0	0	0	0	0	0	0	0	0	0	0	0	0	0	0	0	0	0	0	0	0	0	0	0	0	0	0	0	0	0	0	0	0	0
Ccdc121	1	181509632	-	1919	0	0	0	0	0	0	0	0	0	0	0	0	0	0	0	0	0	0	0	0	0	0	0	0	0	0	0	0	0	0	0	0	0	0	0	0	0	0	0	0	0	0	0	0	0
Lbr	1	181815314	-	3652	1018	1018	0	28	14	22	2	7	0	1	6	2	8	2	5	3	3	0	3	0	54	2	4	2	4	67	34	1	0	1	3	4	32	10	10	20	5	30	8	30	17	13	4	17	6
Enah	1	181904444	-	4388	553	558	8	20	1	4	5	3	5	14	1	2	3	4	3	7	16	3	8	1	22	3	0	0	5	46	14	3	0	0	6	2	5	14	14	1	2	1	0	9	15	3	1	6	2
Srp9	1	182124636	+	1488	663	722	1	18	5	15	0	2	1	2	4	1	8	18	2	2	2	2	7	2	36	0	1	3	0	68	7	1	2	0	1	3	9	7	5	4	3	13	3	3	12	30	20	2	7
Vmn1r1	1	182157177	-	1021	0	0	0	0	0	0	0	0	0	0	0	0	0	0	0	0	0	0	0	0	0	0	0	0	0	0	0	0	0	0	0	0	0	0	0	0	0	0	0	0	0	0	0	0	0
Degs1	1	182275769	-	2105	568	576	1	26	13	7	0	2	1	1	4	0	11	11	1	2	0	2	11	0	24	2	3	3	1	48	8	1	1	0	7	1	1	1	1	5	1	21	1	6	8	11	6	6	22
1700047M11Rik	1	182300733	+	786	0	0	0	0	0	0	0	0	0	0	0	0	0	0	0	0	0	0	0	0	0	0	0	0	0	0	0	0	0	0	0	0	0	0	0	0	0	0	0	0	0	0	0	0	0
Fbxo28	1	182313101	-	5013	91	91	0	0	0	0	1	0	0	8	1	0	0	0	1	1	0	0	1	1	2	0	0	0	0	6	0	0	0	0	0	0	3	3	0	5	0	0	0	0	1	0	0	2	6
Trp53bp2	1	182409066	+	4470	70	70	0	0	0	0	0	0	0	0	0	0	0	0	0	0	0	0	0	0	2	0	0	0	0	5	1	1	0	0	2	2	4	1	0	0	4	0	0	4	0	1	1	1	0
Capn2	1	182467258	-	3285	215	216	1	0	1	0	0	0	0	0	0	0	5	12	0	0	0	2	5	1	12	0	1	0	0	17	1	0	0	0	0	1	4	0	0	0	0	2	0	0	0	19	5	2	0
Capn8	1	182564906	+	3805	0	0	0	0	0	0	0	0	0	0	0	0	0	0	0	0	0	0	0	0	0	0	0	0	0	0	0	0	0	0	0	0	0	0	0	0	0	0	0	0	0	0	0	0	0
4922505E12Rik	1	182747125	-	2155	0	0	0	0	0	0	0	0	0	0	0	0	0	0	0	0	0	0	0	0	0	0	0	0	0	0	0	0	0	0	0	0	0	0	0	0	0	0	0	0	0	0	0	0	0
Susd4	1	182764805	+	2135	28	28	0	1	0	0	0	0	0	0	0	1	0	0	0	0	0	0	0	0	2	0	0	0	0	2	0	1	0	0	0	0	0	0	0	4	1	2	0	0	0	0	0	1	0
Tlr5	1	182954687	+	3299	0	0	0	0	0	0	0	0	0	0	0	0	0	0	0	0	0	0	0	0	0	0	0	0	0	0	0	0	0	0	0	0	0	0	0	0	0	0	0	0	0	0	0	0	0
Disp1	1	183086263	-	5130	19	19	0	0	1	3	0	0	0	0	0	0	0	0	0	0	0	0	0	0	0	0	0	0	0	2	0	0	0	0	0	0	2	0	0	0	0	0	1	0	0	0	0	0	0
Brox	1	183276341	-	3556	41	74	0	0	3	5	1	0	0	0	0	0	3	3	0	0	0	0	0	0	2	0	4	0	0	5	5	0	1	2	0	0	1	0	4	0	0	0	0	0	7	0	0	0	1
Aida	1	183296959	+	3393	25	76	1	0	0	0	0	2	0	0	0	0	0	4	0	0	0	0	0	0	4	0	0	0	0	14	0	0	0	0	0	1	1	0	0	1	1	4	0	1	1	3	0	0	0
Mia3	1	183326235	-	6841	277	290	1	4	2	0	0	0	0	0	0	1	6	1	0	1	2	1	8	1	17	0	1	5	0	24	3	2	0	0	0	0	6	1	1	11	0	5	2	4	2	2	5	1	3
Taf1a	1	183388784	+	2493	73	73	0	3	5	3	0	0	0	3	0	0	2	0	0	1	0	0	0	1	4	0	0	0	0	8	0	0	0	1	0	0	0	5	0	6	0	0	0	0	0	1	2	2	0
Hhipl2	1	183418402	+	2836	4	4	0	0	0	0	0	0	0	0	0	0	0	0	0	0	0	0	0	0	0	0	0	0	0	0	0	0	0	0	0	0	0	0	0	0	0	0	0	1	0	0	0	0	0
1700056E22Rik	1	184033031	-	1067	9	9	0	0	0	0	0	0	0	0	0	0	0	0	0	0	0	0	0	0	0	0	0	0	0	1	0	0	0	0	0	0	1	0	0	0	0	0	0	0	0	0	0	0	0
Dusp10	1	184034360	+	2812	53	53	0	0	0	0	2	0	0	0	0	0	0	0	0	0	0	0	0	0	3	1	0	0	0	4	0	0	0	0	0	0	0	0	1	0	0	0	0	0	0	0	1	0	0
1700112H15Rik	1	184527840	-	878	0	0	0	0	0	0	0	0	0	0	0	0	0	0	0	0	0	0	0	0	0	0	0	0	0	0	0	0	0	0	0	0	0	0	0	0	0	0	0	0	0	0	0	0	0
4930488B22Rik	1	184712396	+	1822	0	0	0	0	0	0	0	0	0	0	0	0	0	0	0	0	0	0	0	0	0	0	0	0	0	0	0	0	0	0	0	0	0	0	0	0	0	0	0	0	0	0	0	0	0
Hlx	1	184727144	-	2247	3	3	0	0	0	0	0	0	0	0	0	0	1	0	0	0	0	0	0	0	0	0	0	0	0	0	0	0	0	0	0	0	0	0	0	0	0	0	0	0	0	0	0	0	0
Mosc1	1	184786766	-	2261	0	0	0	0	0	0	0	0	0	0	0	0	0	0	0	0	0	0	0	0	0	0	0	0	0	0	0	0	0	0	0	0	0	0	0	0	0	0	0	0	0	0	0	0	0
Mosc2	1	184813067	-	1983	88	88	0	2	0	3	0	0	0	0	0	0	0	4	0	1	1	0	1	0	4	0	0	1	0	8	0	0	1	0	0	0	1	13	5	8	0	3	1	0	0	1	0	0	0
Mir1981	1	184822406	-	82	0	0	0	0	0	0	0	0	0	0	0	0	0	0	0	0	0	0	0	0	0	0	0	0	0	0	0	0	0	0	0	0	0	0	0	0	0	0	0	0	0	0	0	0	0
C130074G19Rik	1	184871925	-	2953	0	0	0	0	0	0	0	0	0	0	0	0	0	0	0	0	0	0	0	0	0	0	0	0	0	0	0	0	0	0	0	0	0	0	0	0	0	0	0	0	0	0	0	0	0
Mark1	1	184896423	-	4665	29	29	0	0	2	0	0	0	0	0	0	0	0	0	0	1	0	0	0	0	2	0	0	0	0	4	0	0	0	0	0	0	0	0	0	2	0	3	0	0	0	0	0	0	0
Rab3gap2	1	185204067	+	7088	119	119	3	3	11	3	0	0	0	1	0	0	0	0	0	0	0	0	3	0	4	0	0	1	0	10	3	0	1	0	1	0	2	2	1	0	0	0	0	1	5	1	2	6	6
Snora36b	1	185242825	+	213	0	0	0	0	0	0	0	0	0	0	0	0	0	0	0	0	0	0	0	0	0	0	0	0	0	0	0	0	0	0	0	0	0	0	0	0	0	0	0	0	0	0	0	0	0
Mir664	1	185242874	+	169	0	8	0	0	0	0	0	0	0	0	0	0	0	0	0	0	1	0	0	0	1	0	0	0	0	1	0	0	0	0	0	0	0	0	2	0	0	0	0	0	0	0	0	0	0
Iars2	1	185286661	-	3640	228	228	0	0	3	4	1	0	0	2	0	1	4	11	0	2	5	0	1	1	6	0	3	0	1	18	3	0	1	0	1	1	6	1	3	10	0	1	1	0	0	3	9	13	4
Mir194-1	1	185313218	+	167	0	0	0	0	0	0	0	0	0	0	0	0	0	0	0	0	0	0	0	0	0	0	0	0	0	0	0	0	0	0	0	0	0	0	0	0	0	0	0	0	0	0	0	0	0
Mir215	1	185313480	+	211	0	0	0	0	0	0	0	0	0	0	0	0	0	0	0	0	0	0	0	0	0	0	0	0	0	0	0	0	0	0	0	0	0	0	0	0	0	0	0	0	0	0	0	0	0
Bpnt1	1	185332058	+	2282	130	130	0	1	5	4	0	0	1	0	0	2	1	0	2	4	0	0	0	1	3	0	1	0	0	18	2	0	0	1	0	1	1	1	2	11	0	2	0	1	0	1	3	2	1
Eprs	1	185362994	+	4950	1674	1680	4	18	28	25	5	1	8	10	2	5	28	8	6	6	4	2	7	3	72	3	4	4	3	170	24	2	6	2	3	13	17	34	15	51	2	37	7	15	28	18	26	31	28
9630028B13Rik	1	185429356	-	3506	0	0	0	0	0	0	0	0	0	0	0	0	0	0	0	0	0	0	0	0	0	0	0	0	0	0	0	0	0	0	0	0	0	0	0	0	0	0	0	0	0	0	0	0	0
Gm2061	1	185447115	-	2861	0	0	0	0	0	0	0	0	0	0	0	0	0	0	0	0	0	0	0	0	0	0	0	0	0	0	0	0	0	0	0	0	0	0	0	0	0	0	0	0	0	0	0	0	0
Slc30a10	1	185454747	+	5935	1	1	0	0	0	0	0	0	0	0	0	0	0	0	0	0	0	0	0	0	0	0	0	0	0	0	0	0	0	0	0	0	0	0	0	0	0	0	0	0	0	0	0	0	0
5033404E19Rik	1	185497205	+	809	0	0	0	0	0	0	0	0	0	0	0	0	0	0	0	0	0	0	0	0	0	0	0	0	0	0	0	0	0	0	0	0	0	0	0	0	0	0	0	0	0	0	0	0	0
Mir297c	1	185537235	+	175	0	0	0	0	0	0	0	0	0	0	0	0	0	0	0	0	0	0	0	0	0	0	0	0	0	0	0	0	0	0	0	0	0	0	0	0	0	0	0	0	0	0	0	0	0
Lyplal1	1	186087731	-	1677	209	209	1	0	3	8	0	1	1	0	0	0	0	0	0	1	0	0	5	0	11	0	1	0	0	21	1	0	0	0	0	0	0	8	1	0	1	5	0	1	0	8	1	4	10
Tgfb2	1	186623185	-	4825	54	54	0	0	1	1	1	0	0	0	0	2	0	0	0	0	0	2	0	0	4	0	1	0	0	3	0	0	0	0	0	1	0	0	1	0	2	1	0	1	0	0	1	0	0
Rrp15	1	186721086	-	1312	1117	1117	2	7	22	20	9	2	5	8	3	2	11	1	5	5	2	1	19	1	50	1	1	1	1	97	18	2	0	0	5	2	23	14	8	21	3	29	6	21	20	27	22	32	16
D1Pas1	1	186967315	+	3312	36	44	0	0	5	0	0	0	0	0	0	0	0	0	1	0	1	0	0	0	2	0	0	0	0	5	1	2	1	0	0	0	3	0	1	0	0	0	1	0	0	0	0	0	0
Spata17	1	187048406	-	1745	0	0	0	0	0	0	0	0	0	0	0	0	0	0	0	0	0	0	0	0	0	0	0	0	0	0	0	0	0	0	0	0	0	0	0	0	0	0	0	0	0	0	0	0	0
1700007P06Rik	1	187125037	+	923	0	0	0	0	0	0	0	0	0	0	0	0	0	0	0	0	0	0	0	0	0	0	0	0	0	0	0	0	0	0	0	0	0	0	0	0	0	0	0	0	0	0	0	0	0
Gpatch2	1	187215410	+	4649	41	41	0	0	0	0	2	0	0	1	1	0	1	0	0	0	0	0	0	0	1	0	0	0	0	5	0	0	0	0	0	1	1	0	4	1	0	0	2	0	0	1	0	0	0
Esrrg	1	187608905	+	5680	0	0	0	0	0	0	0	0	0	0	0	0	0	0	0	0	0	0	0	0	0	0	0	0	0	0	0	0	0	0	0	0	0	0	0	0	0	0	0	0	0	0	0	0	0
Mir5111_loc1	1	187624134	+	120	0	0	0	0	0	0	0	0	0	0	0	0	0	0	0	0	0	0	0	0	0	0	0	0	0	0	0	0	0	0	0	0	0	0	0	0	0	0	0	0	0	0	0	0	0
9330162B11Rik	1	188006575	-	2312	0	0	0	0	0	0	0	0	0	0	0	0	0	0	0	0	0	0	0	0	0	0	0	0	0	0	0	0	0	0	0	0	0	0	0	0	0	0	0	0	0	0	0	0	0
Ush2a	1	188262737	+	15989	0	0	0	0	0	0	0	0	0	0	0	0	0	0	0	0	0	0	0	0	0	0	0	0	0	0	0	0	0	0	0	0	0	0	0	0	0	0	0	0	0	0	0	0	0
Kctd3	1	188971097	-	3803	136	195	0	3	6	5	0	1	1	2	0	0	1	0	0	0	0	0	2	0	15	0	1	0	0	16	0	0	0	0	0	1	4	0	0	15	0	15	2	1	1	0	0	11	2
Kcnk2	1	189207929	-	4059	4	4	0	0	0	0	0	0	0	0	0	0	0	0	0	0	0	0	0	0	0	0	0	0	0	1	0	0	0	0	0	0	0	0	0	0	1	0	0	0	0	0	0	0	0
Cenpf	1	189640613	-	11222	1331	1331	5	39	34	27	6	4	3	9	7	2	22	7	4	14	3	1	5	3	53	2	1	2	6	117	7	16	4	2	2	2	10	14	14	34	6	15	4	13	36	17	18	23	12
Ptpn14	1	189728167	+	10844	188	188	0	1	2	4	0	0	0	3	1	1	0	6	0	1	1	0	3	0	7	0	0	1	0	18	5	10	0	0	0	1	0	2	4	15	0	8	1	2	0	2	0	0	2
Smyd2	1	189880491	-	1705	136	136	0	5	1	2	0	0	4	0	0	0	8	0	0	3	0	1	3	0	11	0	0	0	0	6	1	0	0	0	1	0	0	1	0	5	0	0	0	1	1	7	0	8	0
Prox1	1	190121776	-	4237	4	4	0	0	0	0	0	0	0	0	0	0	0	0	3	0	0	0	0	0	1	0	0	0	0	0	0	0	0	0	0	0	0	0	0	0	0	0	0	0	0	0	0	0	0
Rps6kc1	1	190772878	-	4095	54	54	0	0	0	0	1	0	0	0	0	0	2	0	1	0	0	0	1	0	1	0	0	0	0	7	6	2	1	0	0	0	0	0	1	5	1	0	0	0	2	1	3	0	1
Angel2	1	190925007	+	3449	125	133	0	1	0	0	0	0	0	0	1	0	1	0	0	0	1	0	1	0	4	1	0	0	0	12	3	0	0	0	2	1	7	1	0	0	0	2	2	2	1	0	0	1	2
Vash2	1	190947645	-	4290	13	13	0	0	0	1	0	0	0	0	0	0	0	0	0	0	0	0	3	0	0	0	0	0	0	1	0	0	0	0	0	0	2	1	0	0	0	0	1	0	0	0	0	0	0
Mfsd7b	1	191005831	-	4187	34	34	0	0	0	1	0	0	0	0	0	0	0	0	4	0	0	0	0	0	1	0	0	0	0	1	6	0	0	0	2	0	0	0	0	1	0	9	0	1	0	0	1	0	1
A230020J21Rik	1	191025250	+	1749	0	0	0	0	0	0	0	0	0	0	0	0	0	0	0	0	0	0	0	0	0	0	0	0	0	0	0	0	0	0	0	0	0	0	0	0	0	0	0	0	0	0	0	0	0
1700022P22Rik	1	191036721	+	528	0	0	0	0	0	0	0	0	0	0	0	0	0	0	0	0	0	0	0	0	0	0	0	0	0	0	0	0	0	0	0	0	0	0	0	0	0	0	0	0	0	0	0	0	0
Tatdn3	1	191045829	-	1354	33	33	0	5	0	0	0	0	0	0	0	0	0	1	0	0	1	0	0	0	1	0	0	0	0	4	0	0	0	0	0	0	0	0	0	2	0	0	0	0	0	0	0	0	1
Nsl1	1	191062920	+	3073	91	91	0	1	1	0	0	0	0	0	2	1	0	1	1	0	0	0	11	0	6	0	0	2	0	9	2	0	2	0	0	0	0	0	6	0	0	1	1	1	0	2	0	1	1
Batf3	1	191098313	+	812	6	6	0	0	0	0	0	0	0	0	0	0	0	0	0	0	0	0	0	0	1	0	0	0	0	0	0	0	0	0	0	0	0	0	1	0	0	0	0	1	0	0	0	0	0
Fam71a	1	191162583	-	2334	5	5	0	0	0	0	0	0	0	0	0	0	0	0	0	0	0	0	0	0	0	0	0	0	0	0	0	0	0	0	0	0	0	0	0	0	0	0	0	0	0	0	0	0	0
Atf3	1	191170296	-	2076	291	291	0	1	2	1	0	0	1	1	3	1	13	1	6	0	0	0	8	0	8	0	1	1	2	22	2	1	0	2	1	0	6	1	0	7	1	0	0	9	17	19	14	5	1
Nenf	1	191306796	-	758	106	106	0	0	0	1	0	0	0	0	0	0	0	1	0	0	0	0	0	0	6	0	0	0	0	7	0	0	0	0	0	0	0	1	7	4	0	0	0	0	3	0	1	0	1
Tmem206	1	191325864	+	4304	14	22	0	0	0	0	0	0	0	0	0	0	0	0	0	0	0	0	0	0	1	0	0	0	0	1	0	1	0	0	0	0	0	0	0	0	0	0	0	0	0	0	0	0	0
Ppp2r5a	1	191351980	-	3182	149	206	0	1	0	6	1	0	0	0	0	1	0	0	0	0	0	1	1	0	9	0	2	1	0	14	5	1	2	1	0	4	0	6	0	3	1	2	0	2	1	6	3	5	3
Dtl	1	191537364	-	4302	521	521	1	6	8	13	0	2	1	0	1	3	4	2	3	5	3	1	8	1	23	3	3	2	1	34	13	0	1	1	1	3	14	4	1	26	3	16	4	2	1	18	1	17	7
Ints7	1	191575633	+	3352	102	102	0	1	3	1	0	0	0	0	0	0	1	0	2	0	0	0	0	0	7	0	5	0	1	11	0	0	0	0	0	0	0	0	3	3	0	1	0	2	0	0	0	5	0
Lpgat1	1	191717923	+	7348	243	243	1	2	8	1	0	0	1	1	0	0	2	0	3	2	1	0	0	0	11	0	0	0	1	25	12	3	1	0	1	2	3	2	2	17	3	4	1	17	1	7	0	0	1
Nek2	1	191821372	+	3297	94	126	0	0	2	12	0	1	0	0	0	1	0	0	0	0	3	1	0	0	8	0	0	0	0	12	2	0	0	0	1	0	0	2	1	6	0	3	0	1	1	0	2	0	1
1700034H15Rik	1	191894071	-	4462	0	0	0	0	0	0	0	0	0	0	0	0	0	0	0	0	0	0	0	0	0	0	0	0	0	0	0	0	0	0	0	0	0	0	0	0	0	0	0	0	0	0	0	0	0
Slc30a1	1	191906680	+	5330	88	88	0	2	0	1	1	0	0	2	0	1	1	0	5	0	0	0	0	0	6	0	0	0	0	7	1	0	0	1	0	0	1	0	0	0	0	1	0	0	2	0	0	0	0
Rd3	1	191977272	+	3820	0	0	0	0	0	0	0	0	0	0	0	0	0	0	0	0	0	0	0	0	0	0	0	0	0	0	0	0	0	0	0	0	0	0	0	0	0	0	0	0	0	0	0	0	0
Mir3473c	1	191998553	-	181	0	0	0	0	0	0	0	0	0	0	0	0	0	0	0	0	0	0	0	0	0	0	0	0	0	0	0	0	0	0	0	0	0	0	0	0	0	0	0	0	0	0	0	0	0
Traf5	1	192054349	-	1199	0	0	0	0	0	0	0	0	0	0	0	0	0	0	0	0	0	0	0	0	0	0	0	0	0	0	0	0	0	0	0	0	0	0	0	0	0	0	0	0	0	0	0	0	0
Rcor3	1	192100461	-	1694	26	26	0	0	0	0	0	0	0	0	0	4	0	0	0	0	0	0	0	0	1	0	0	0	0	2	0	0	0	0	0	0	0	0	0	0	0	2	1	0	0	0	0	0	3
Gm10516	1	192136797	+	2712	0	0	0	0	0	0	0	0	0	0	0	0	0	0	0	0	0	0	0	0	0	0	0	0	0	0	0	0	0	0	0	0	0	0	0	0	0	0	0	0	0	0	0	0	0
Kcnh1	1	192190771	+	7243	7	7	0	0	0	0	0	0	0	0	0	0	0	0	0	0	0	0	0	0	0	0	0	0	0	1	0	0	0	0	0	0	0	0	0	0	0	1	0	0	0	0	0	0	0
Hhat	1	192512827	-	2935	10	10	0	0	0	3	0	0	0	0	0	0	0	0	0	0	0	0	0	0	1	0	0	0	0	1	0	0	0	0	0	0	0	1	0	0	0	0	0	0	0	0	0	0	0
1700065J18Rik	1	192841604	+	504	0	0	0	0	0	0	0	0	0	0	0	0	0	0	0	0	0	0	0	0	0	0	0	0	0	0	0	0	0	0	0	0	0	0	0	0	0	0	0	0	0	0	0	0	0
Sertad4	1	192844487	-	3501	85	85	2	1	1	0	0	0	0	0	2	1	0	0	0	0	0	0	0	0	6	0	1	0	0	6	5	3	0	0	0	0	0	1	0	17	0	1	0	1	0	3	1	0	0
Syt14	1	192897306	-	1831	23	23	0	0	0	0	0	0	0	0	0	0	0	0	1	0	0	0	0	1	1	0	0	0	0	0	0	1	3	0	0	0	0	0	0	0	0	0	0	0	3	3	0	0	0
Diexf	1	193104402	-	5648	179	179	0	2	3	9	1	0	2	1	0	0	0	1	1	3	3	1	2	0	6	0	0	0	2	13	5	0	0	0	0	2	0	0	0	1	1	5	0	1	6	1	2	9	4
Irf6	1	193153011	+	4224	25	25	0	0	1	0	0	0	0	0	0	0	0	0	0	0	2	0	0	0	2	0	0	1	0	3	0	0	0	0	0	0	0	0	1	0	0	1	0	0	0	0	7	0	3
A130010J15Rik	1	193173368	+	3934	52	52	0	6	0	0	0	0	0	0	0	1	0	0	0	0	0	0	0	0	5	0	0	0	0	4	6	0	0	0	0	0	0	0	0	1	1	0	1	0	0	0	0	0	0
Traf3ip3	1	193175503	-	2221	0	0	0	0	0	0	0	0	0	0	0	0	0	0	0	0	0	0	0	0	0	0	0	0	0	0	0	0	0	0	0	0	0	0	0	0	0	0	0	0	0	0	0	0	0
Hsd11b1	1	193221640	-	1545	0	0	0	0	0	0	0	0	0	0	0	0	0	0	0	0	0	0	0	0	0	0	0	0	0	0	0	0	0	0	0	0	0	0	0	0	0	0	0	0	0	0	0	0	0
G0s2	1	193272159	-	943	10	10	0	0	0	0	0	0	0	0	0	0	0	0	0	0	0	0	0	0	0	0	0	0	0	1	0	0	0	0	0	0	0	0	0	0	0	8	0	0	0	0	0	0	0
Lamb3	1	193301893	+	4155	1	1	0	0	0	0	0	0	0	0	0	0	0	0	0	0	0	0	0	1	0	0	0	0	0	0	0	0	0	0	0	0	0	0	0	0	0	0	0	0	0	0	0	0	0
Camk1g	1	193346345	-	2553	0	0	0	0	0	0	0	0	0	0	0	0	0	0	0	0	0	0	0	0	0	0	0	0	0	0	0	0	0	0	0	0	0	0	0	0	0	0	0	0	0	0	0	0	0
Mir205	1	193507462	-	168	0	0	0	0	0	0	0	0	0	0	0	0	0	0	0	0	0	0	0	0	0	0	0	0	0	0	0	0	0	0	0	0	0	0	0	0	0	0	0	0	0	0	0	0	0
4930503O07Rik	1	194212186	-	678	0	0	0	0	0	0	0	0	0	0	0	0	0	0	0	0	0	0	0	0	0	0	0	0	0	0	0	0	0	0	0	0	0	0	0	0	0	0	0	0	0	0	0	0	0
Plxna2	1	194619728	+	11135	3	3	0	0	0	0	0	0	0	0	0	0	0	0	0	0	0	0	0	0	0	0	0	0	0	0	0	0	0	0	0	0	0	0	0	0	0	0	0	0	0	0	0	0	0
Cd34	1	194938720	+	2721	1	1	0	0	0	0	0	0	0	0	0	0	0	0	0	0	0	0	0	0	0	0	0	0	0	0	0	0	0	0	0	0	0	0	0	0	0	0	0	0	0	0	0	0	0
Gm16897	1	194955758	-	2591	0	0	0	0	0	0	0	0	0	0	0	0	0	0	0	0	0	0	0	0	0	0	0	0	0	0	0	0	0	0	0	0	0	0	0	0	0	0	0	0	0	0	0	0	0
A330023F24Rik	1	195017298	+	5295	0	0	0	0	0	0	0	0	0	0	0	0	0	0	0	0	0	0	0	0	0	0	0	0	0	0	0	0	0	0	0	0	0	0	0	0	0	0	0	0	0	0	0	0	0
Mir29b-2	1	195036939	+	181	0	0	0	0	0	0	0	0	0	0	0	0	0	0	0	0	0	0	0	0	0	0	0	0	0	0	0	0	0	0	0	0	0	0	0	0	0	0	0	0	0	0	0	0	0
Mir29c	1	195037446	+	188	0	0	0	0	0	0	0	0	0	0	0	0	0	0	0	0	0	0	0	0	0	0	0	0	0	0	0	0	0	0	0	0	0	0	0	0	0	0	0	0	0	0	0	0	0
Cd46	1	195041899	-	1313	0	0	0	0	0	0	0	0	0	0	0	0	0	0	0	0	0	0	0	0	0	0	0	0	0	0	0	0	0	0	0	0	0	0	0	0	0	0	0	0	0	0	0	0	0
Cr1l	1	195103787	-	1762	137	194	0	13	3	1	0	0	0	0	1	3	0	1	0	1	0	0	3	1	5	0	0	0	0	15	3	0	0	0	2	0	0	0	0	7	1	19	0	0	2	0	0	4	0
Cr2	1	195136810	-	6207	2	2	0	0	1	0	0	0	0	0	0	0	0	0	0	0	0	0	0	0	0	0	0	0	0	0	0	0	0	0	0	0	0	0	0	0	0	0	0	0	0	0	0	0	0
B020014A21Rik	10	3125090	-	2038	0	0	0	0	0	0	0	0	0	0	0	0	0	0	0	0	0	0	0	0	0	0	0	0	0	0	0	0	0	0	0	0	0	0	0	0	0	0	0	0	0	0	0	0	0
H60c	10	3256207	-	2917	0	0	0	0	0	0	0	0	0	0	0	0	0	0	0	0	0	0	0	0	0	0	0	0	0	0	0	0	0	0	0	0	0	0	0	0	0	0	0	0	0	0	0	0	0
Ppp1r14c	10	3366149	+	2524	3	3	0	0	0	0	0	0	0	0	0	0	2	0	0	0	0	0	0	0	0	0	0	0	0	1	0	0	0	0	0	0	0	0	0	0	0	0	0	0	0	0	0	0	0
Iyd	10	3540178	+	1640	0	0	0	0	0	0	0	0	0	0	0	0	0	0	0	0	0	0	0	0	0	0	0	0	0	0	0	0	0	0	0	0	0	0	0	0	0	0	0	0	0	0	0	0	0
Plekhg1	10	3740276	+	7514	24	24	0	0	0	0	0	0	0	0	1	0	0	1	0	0	0	0	0	0	1	0	0	0	0	1	0	0	0	0	0	0	0	0	0	0	0	1	0	0	0	0	0	5	0
Mthfd1l	10	3972974	+	4432	456	456	1	11	12	17	6	1	2	3	0	2	6	1	1	2	3	1	6	1	16	2	1	2	0	33	13	4	1	1	1	1	10	2	12	15	4	13	2	13	3	3	8	4	4
Akap12	10	4266228	+	6347	1356	1435	3	20	23	23	5	5	6	7	10	7	59	11	5	11	16	5	7	4	79	5	6	5	6	138	25	13	6	9	5	16	23	7	28	34	6	13	8	28	17	30	9	37	21
Zbtb2	10	4367073	-	3327	71	84	0	1	6	2	1	0	1	0	0	0	0	0	0	0	0	0	7	0	4	0	0	0	0	6	0	0	0	0	0	0	0	0	3	1	0	3	0	0	0	3	9	0	0
Rmnd1	10	4403168	-	1949	73	73	0	0	3	2	0	0	0	0	0	0	0	0	0	0	0	0	0	0	2	0	0	0	0	6	0	1	0	0	0	0	0	1	8	0	1	0	0	0	0	0	0	0	0
Gm5512_loc1	10	4403170	-	1848	0	9	0	0	0	0	0	0	0	0	0	0	0	0	0	1	0	0	0	0	0	0	0	0	0	2	0	0	0	0	0	0	0	0	0	0	0	0	0	0	0	0	0	0	0
1700052N19Rik	10	4432504	+	2390	165	165	0	0	5	4	0	4	1	1	0	0	1	1	0	1	0	0	0	0	7	0	4	2	0	17	0	1	1	0	0	1	3	3	1	4	0	4	0	14	2	0	1	4	0
Gm221	10	4509771	+	2251	0	0	0	0	0	0	0	0	0	0	0	0	0	0	0	0	0	0	0	0	0	0	0	0	0	0	0	0	0	0	0	0	0	0	0	0	0	0	0	0	0	0	0	0	0
Esr1	10	4611945	+	4419	1	1	0	0	0	0	0	0	0	0	0	0	0	0	0	0	1	0	0	0	0	0	0	0	0	0	0	0	0	0	0	0	0	0	0	0	0	0	0	0	0	0	0	0	0
Syne1_loc1	10	5020195	-	11229	9	9	0	0	0	0	0	1	0	0	0	0	0	0	0	0	0	0	0	0	0	0	0	0	0	3	0	0	0	0	0	0	0	0	0	0	0	0	0	0	0	0	0	0	0
Syne1_loc2	10	5336948	-	7082	0	0	0	0	0	0	0	0	0	0	0	0	0	0	0	0	0	0	0	0	0	0	0	0	0	0	0	0	0	0	0	0	0	0	0	0	0	0	0	0	0	0	0	0	0
Myct1	10	5593627	+	2879	0	0	0	0	0	0	0	0	0	0	0	0	0	0	0	0	0	0	0	0	0	0	0	0	0	0	0	0	0	0	0	0	0	0	0	0	0	0	0	0	0	0	0	0	0
Vip	10	5639117	+	1627	0	0	0	0	0	0	0	0	0	0	0	0	0	0	0	0	0	0	0	0	0	0	0	0	0	0	0	0	0	0	0	0	0	0	0	0	0	0	0	0	0	0	0	0	0
Fbxo5	10	5799157	-	1907	784	845	0	21	10	19	2	3	3	5	2	0	4	5	3	9	7	5	7	2	42	1	3	1	2	64	16	0	1	1	2	1	34	3	14	10	2	25	4	11	16	15	3	4	9
Mtrf1l	10	5811886	-	2721	33	33	0	0	0	0	0	0	0	2	0	0	0	1	0	0	0	0	0	0	3	0	0	0	0	3	5	0	0	0	0	0	0	0	0	0	0	0	0	0	0	1	0	0	0
Rgs17	10	5825663	-	8290	90	90	0	0	2	4	0	0	0	0	0	0	0	0	0	0	0	0	0	2	5	0	0	0	1	8	0	0	0	0	1	0	0	0	2	0	0	9	1	0	0	0	0	6	0
Oprm1	10	6788500	+	2739	0	0	0	0	0	0	0	0	0	0	0	0	0	0	0	0	0	0	0	0	0	0	0	0	0	0	0	0	0	0	0	0	0	0	0	0	0	0	0	0	0	0	0	0	0
Ipcef1	10	6886364	-	8340	0	0	0	0	0	0	0	0	0	0	0	0	0	0	0	0	0	0	0	0	0	0	0	0	0	0	0	0	0	0	0	0	0	0	0	0	0	0	0	0	0	0	0	0	0
Cnksr3	10	7119061	-	3548	80	80	0	0	2	4	0	3	0	0	0	0	0	0	0	0	0	0	2	1	2	0	0	1	0	7	6	0	0	0	1	0	0	0	0	8	0	1	1	0	0	9	0	3	0
Ulbp1	10	7444872	-	1919	9	9	0	0	0	0	0	0	0	0	0	0	0	0	0	0	0	0	0	0	1	0	0	0	0	1	0	0	0	0	0	0	0	0	0	0	0	0	0	0	0	0	0	0	0
Lrp11	10	7589699	+	3497	75	75	0	0	0	0	0	0	0	4	0	0	0	1	0	0	1	0	2	0	1	0	0	0	0	7	0	0	0	0	0	0	0	0	1	0	1	0	0	1	0	1	0	4	7
Pcmt1	10	7630235	-	2017	567	567	0	0	21	1	0	0	0	2	1	0	7	6	1	1	1	0	5	3	24	1	0	1	1	44	9	2	0	1	3	1	15	5	22	1	0	19	2	10	10	10	3	6	6
A630066F11Rik	10	7663270	+	1353	22	22	0	0	0	0	0	0	0	0	0	0	0	0	0	0	0	0	0	0	2	0	0	0	0	2	0	0	0	0	0	0	3	0	0	0	0	0	1	0	0	0	0	0	0
Nup43	10	7667403	+	1390	1111	1111	1	17	18	11	0	0	3	2	1	1	38	2	4	3	4	0	8	3	50	1	4	1	0	104	21	0	5	0	4	4	41	10	8	11	0	25	7	16	24	21	22	32	11
BC020402	10	7678970	-	2288	7	7	0	0	0	0	0	0	0	0	0	0	0	4	0	0	0	0	0	0	1	0	0	0	0	1	0	0	0	0	0	0	0	0	0	0	0	0	0	0	0	0	0	0	0
Lats1	10	7681108	+	7315	94	94	0	1	0	9	0	1	1	0	1	0	0	0	0	0	0	0	1	1	4	0	0	1	1	8	4	0	0	0	0	1	0	3	0	0	0	0	0	2	1	1	0	3	0
Katna1	10	7725899	+	1875	311	311	1	1	7	1	0	1	0	1	0	0	7	9	2	0	1	1	0	1	12	0	0	2	0	21	1	0	1	0	0	0	8	8	15	4	0	9	1	6	4	4	11	1	5
Ginm1	10	7767946	-	1657	153	153	0	0	0	5	1	0	0	0	0	0	1	3	1	1	0	2	0	1	5	0	0	0	0	9	0	0	2	1	0	0	1	1	0	2	0	8	0	0	2	6	0	0	0
Ppil4	10	7792793	+	2996	384	384	3	1	7	1	2	1	2	3	1	0	8	2	2	1	1	1	1	1	19	0	1	0	0	28	1	4	1	1	2	3	1	8	2	7	5	11	2	3	4	6	17	11	2
Zc3h12d	10	7832369	+	4193	0	0	0	0	0	0	0	0	0	0	0	0	0	0	0	0	0	0	0	0	0	0	0	0	0	0	0	0	0	0	0	0	0	0	0	0	0	0	0	0	0	0	0	0	0
Mir5104	10	7836280	+	194	0	0	0	0	0	0	0	0	0	0	0	0	0	0	0	0	0	0	0	0	0	0	0	0	0	0	0	0	0	0	0	0	0	0	0	0	0	0	0	0	0	0	0	0	0
Tab2	10	7905647	-	4378	351	377	4	3	9	6	4	1	2	2	7	1	3	1	0	4	5	0	3	0	21	0	1	2	0	25	4	1	0	0	5	1	1	1	0	42	1	7	1	6	3	4	0	10	2
Ust	10	8204752	-	4384	0	0	0	0	0	0	0	0	0	0	0	0	0	0	0	0	0	0	0	0	0	0	0	0	0	0	0	0	0	0	0	0	0	0	0	0	0	0	0	0	0	0	0	0	0
Sash1	10	8722218	-	7283	127	127	0	0	0	1	2	2	0	0	4	0	0	0	0	4	0	1	0	0	1	0	0	1	0	6	1	0	0	0	0	0	0	0	11	1	0	1	1	1	0	0	0	12	3
Samd5	10	9627258	-	2595	7	7	0	0	0	0	0	0	0	0	0	0	0	5	0	0	0	0	0	0	1	0	0	0	0	1	0	0	0	0	0	0	0	0	0	0	0	0	0	0	0	0	0	0	0
Gm6150	10	9684621	+	3080	0	0	0	0	0	0	0	0	0	0	0	0	0	0	0	0	0	0	0	0	0	0	0	0	0	0	0	0	0	0	0	0	0	0	0	0	0	0	0	0	0	0	0	0	0
Stxbp5	10	9755546	-	9174	45	45	0	0	0	4	1	0	0	0	0	1	0	0	0	0	0	0	1	1	4	0	1	0	0	3	0	2	0	0	0	0	0	0	0	0	0	1	0	0	1	0	0	3	0
9130014G24Rik	10	10335702	-	5318	0	0	0	0	0	0	0	0	0	0	0	0	0	0	0	0	0	0	0	0	0	0	0	0	0	0	0	0	0	0	0	0	0	0	0	0	0	0	0	0	0	0	0	0	0
Rab32	10	10545038	-	2154	11	11	0	0	0	0	0	0	0	0	0	0	0	0	0	0	0	0	0	0	0	0	0	0	0	1	0	0	0	0	0	0	0	0	0	0	0	2	0	0	0	1	0	0	0
Gm5177	10	10605844	+	3885	9	13	0	0	0	0	0	0	0	0	0	1	0	0	0	0	0	0	0	0	0	1	0	0	0	1	0	0	0	0	0	0	0	0	1	1	0	0	0	0	0	0	0	1	0
Grm1	10	10686058	-	7090	4	4	0	0	0	0	0	0	0	0	0	0	0	0	0	0	0	0	0	0	1	0	0	0	0	1	0	0	0	0	0	0	0	0	0	0	0	0	0	0	0	0	0	0	0
4930567K20Rik	10	10750945	+	544	0	0	0	0	0	0	0	0	0	0	0	0	0	0	0	0	0	0	0	0	0	0	0	0	0	0	0	0	0	0	0	0	0	0	0	0	0	0	0	0	0	0	0	0	0
Shprh	10	11149329	+	9389	198	198	1	1	6	4	0	0	1	2	3	0	0	1	0	4	3	0	0	1	14	0	0	1	0	23	1	1	0	2	0	4	2	3	5	1	2	4	1	2	0	10	1	2	0
Fbxo30	10	11281229	+	5214	170	170	0	6	2	9	0	0	0	0	2	0	2	0	1	1	0	1	2	0	11	0	0	2	1	16	9	1	2	0	1	1	0	9	0	7	0	1	0	0	2	0	4	1	6
Epm2a	10	11343344	+	1179	0	0	0	0	0	0	0	0	0	0	0	0	0	0	0	0	0	0	0	0	0	0	0	0	0	0	0	0	0	0	0	0	0	0	0	0	0	0	0	0	0	0	0	0	0
Utrn	10	12382187	-	12482	465	465	1	11	7	2	2	1	4	3	3	1	1	1	2	3	5	0	7	5	21	0	2	1	2	34	8	13	0	0	0	2	0	5	2	9	2	6	2	0	7	12	1	5	9
B230208H11Rik	10	12916645	-	1282	27	27	0	0	0	0	0	0	0	0	0	0	0	0	0	0	0	0	0	0	1	0	0	0	0	1	0	0	0	0	0	1	1	3	0	0	1	0	1	0	0	0	0	0	0
Stx11	10	12939982	-	2496	27	27	0	0	0	0	0	0	0	0	0	0	0	0	0	0	0	0	0	0	2	0	0	0	0	3	0	0	0	0	0	0	0	0	0	0	0	0	0	0	0	0	0	0	0
Sf3b5	10	13008349	+	834	1837	1837	1	26	67	42	3	7	3	4	2	4	42	7	8	1	8	6	11	3	105	1	6	2	6	182	26	6	4	1	4	2	21	18	16	30	3	32	7	37	23	39	27	32	14
Plagl1	10	13090687	+	5361	39	56	0	2	5	1	0	1	0	3	0	0	0	0	0	1	0	0	0	0	5	0	0	1	0	5	0	0	0	1	0	1	2	0	1	1	1	0	0	0	1	0	1	0	0
Fam164b	10	13149643	-	1153	0	0	0	0	0	0	0	0	0	0	0	0	0	0	0	0	0	0	0	0	0	0	0	0	0	0	0	0	0	0	0	0	0	0	0	0	0	0	0	0	0	0	0	0	0
Ltv1	10	13178637	-	1868	391	391	0	11	8	4	1	2	3	1	0	1	7	0	1	4	3	1	1	0	19	0	3	0	1	42	5	2	0	0	2	0	8	3	0	9	1	5	0	0	4	13	23	10	15
Phactr2	10	13207716	-	9013	24	24	0	0	0	6	0	0	0	0	0	0	0	0	0	0	0	1	0	0	1	0	0	0	0	1	0	0	0	0	0	0	4	0	0	4	1	0	0	0	0	0	0	0	0
Fuca2	10	13500927	+	4054	48	48	0	0	0	1	1	0	0	0	0	0	0	0	0	2	0	0	0	0	3	0	0	0	0	6	0	0	0	0	0	0	2	0	1	2	0	0	0	0	1	1	0	1	1
Pex3	10	13523841	-	2505	130	134	0	7	0	5	0	0	0	1	1	0	0	4	1	1	0	0	1	0	7	0	1	0	0	15	0	1	0	0	0	2	2	1	3	7	1	2	1	0	0	1	8	6	1
Adat2	10	13552806	+	1553	253	253	1	9	2	6	1	1	0	0	1	0	8	1	1	2	0	0	1	0	10	0	1	0	0	29	7	1	1	0	0	0	5	8	3	1	0	8	2	3	4	3	0	4	0
Aig1	10	13652708	-	1154	12	12	0	0	0	0	0	0	0	0	0	0	0	0	2	0	0	0	0	0	0	0	0	0	0	1	0	0	0	0	0	0	0	0	4	0	0	0	0	0	0	0	0	0	0
Hivep2	10	13966278	+	9868	56	56	0	0	0	0	0	0	0	0	0	0	4	0	2	4	0	0	0	2	1	0	1	0	0	5	0	1	0	0	0	0	0	0	0	0	5	0	0	0	0	1	0	1	0
Gpr126	10	14402584	-	6605	0	0	0	0	0	0	0	0	0	0	0	0	0	0	0	0	0	0	0	0	0	0	0	0	0	0	0	0	0	0	0	0	0	0	0	0	0	0	0	0	0	0	0	0	0
Vta1	10	14655332	-	1425	498	498	1	1	3	21	2	2	2	0	0	1	4	0	0	0	0	1	3	1	19	0	1	1	0	41	4	2	3	0	0	1	9	5	12	4	0	7	0	4	5	13	30	18	0
1700016L04Rik	10	14705508	+	1010	0	0	0	0	0	0	0	0	0	0	0	0	0	0	0	0	0	0	0	0	0	0	0	0	0	0	0	0	0	0	0	0	0	0	0	0	0	0	0	0	0	0	0	0	0
Gje1	10	14715625	-	1577	0	0	0	0	0	0	0	0	0	0	0	0	0	0	0	0	0	0	0	0	0	0	0	0	0	0	0	0	0	0	0	0	0	0	0	0	0	0	0	0	0	0	0	0	0
Nmbr	10	14760188	+	1273	0	0	0	0	0	0	0	0	0	0	0	0	0	0	0	0	0	0	0	0	0	0	0	0	0	0	0	0	0	0	0	0	0	0	0	0	0	0	0	0	0	0	0	0	0
Gm20125	10	16951093	-	3501	0	0	0	0	0	0	0	0	0	0	0	0	0	0	0	0	0	0	0	0	0	0	0	0	0	0	0	0	0	0	0	0	0	0	0	0	0	0	0	0	0	0	0	0	0
Cited2	10	17723127	+	2069	234	234	5	0	12	5	0	1	0	1	0	3	0	1	1	0	0	1	4	0	10	1	0	1	0	21	5	1	2	2	0	1	7	1	4	1	2	5	2	3	6	5	10	2	12
Txlnb	10	17796118	+	4557	5	5	0	0	0	0	0	0	0	0	0	0	0	0	0	1	0	0	0	0	0	0	0	0	0	0	0	0	0	0	0	0	0	0	0	0	0	0	0	0	0	0	0	1	0
Heca	10	17900465	-	3767	21	21	0	0	0	0	0	0	0	0	0	0	0	0	0	0	0	0	0	0	2	0	0	1	0	2	0	0	0	0	0	0	0	0	0	0	0	1	0	0	0	0	0	4	0
3110003A17Rik	10	18011259	-	910	838	909	1	2	16	6	2	3	1	1	0	0	41	16	1	1	4	2	10	3	44	12	0	6	1	74	36	2	1	0	1	3	29	6	4	3	8	17	5	13	9	13	14	16	17
Reps1	10	18055839	+	2718	136	136	1	0	0	0	0	1	0	1	0	2	1	1	0	0	0	0	0	0	9	0	0	1	2	15	0	1	0	0	1	0	0	0	1	5	0	12	1	0	3	0	6	2	0
Ect2l	10	18129021	-	3000	0	0	0	0	0	0	0	0	0	0	0	0	0	0	0	0	0	0	0	0	0	0	0	0	0	0	0	0	0	0	0	0	0	0	0	0	0	0	0	0	0	0	0	0	0
Ccdc28a	10	18213684	-	1266	144	144	0	2	1	9	0	0	0	0	0	1	5	3	0	0	0	1	1	0	6	0	0	0	1	12	6	0	2	0	0	1	2	0	5	6	1	0	0	2	4	0	3	2	3
Nhsl1	10	18407574	+	7737	39	39	0	1	0	0	0	0	0	0	0	0	1	0	0	0	0	0	0	1	1	0	0	0	0	4	5	2	0	0	0	0	0	0	0	3	0	0	0	0	2	0	0	0	0
Hebp2	10	18540122	-	2010	49	49	0	1	0	2	0	0	0	0	0	0	0	0	0	1	1	0	0	0	1	0	0	0	0	4	0	0	0	0	0	0	0	0	0	0	0	0	0	0	1	6	0	0	0
D10Bwg1379e	10	18588010	-	8316	32	32	0	0	0	0	0	0	0	0	0	0	4	0	0	0	0	0	0	0	1	0	0	0	0	0	1	4	0	0	0	0	0	0	1	0	0	1	0	0	0	0	0	0	0
Gm4922	10	18779726	-	2455	0	0	0	0	0	0	0	0	0	0	0	0	0	0	0	0	0	0	0	0	0	0	0	0	0	0	0	0	0	0	0	0	0	0	0	0	0	0	0	0	0	0	0	0	0
4930444F02Rik	10	18797298	-	3028	0	0	0	0	0	0	0	0	0	0	0	0	0	0	0	0	0	0	0	0	0	0	0	0	0	0	0	0	0	0	0	0	0	0	0	0	0	0	0	0	0	0	0	0	0
Perp	10	18844970	+	2000	339	339	0	2	0	4	0	0	0	2	0	0	2	5	1	2	1	0	10	1	16	0	1	0	2	37	5	0	0	0	1	1	6	0	4	10	1	1	3	1	13	9	5	2	1
Tnfaip3	10	19000909	-	4695	20	20	0	0	0	0	0	0	0	0	0	0	0	0	0	0	0	0	0	0	0	0	0	0	0	2	0	0	0	0	0	0	0	0	0	0	0	0	0	0	0	0	0	0	0
Gm20139	10	19141648	+	6320	1	1	0	0	0	0	0	0	0	0	0	0	0	0	0	0	0	0	0	0	0	0	0	0	0	0	0	0	0	0	0	0	0	0	0	0	0	0	0	0	0	0	0	0	0
Olig3	10	19356438	+	2166	25	25	0	0	0	0	0	0	0	0	0	0	0	0	0	0	0	0	6	0	1	0	0	0	0	2	0	0	0	0	0	0	0	0	0	0	0	0	0	0	1	0	0	13	0
Ifngr1	10	19591857	+	2199	38	38	0	2	0	1	0	0	1	0	1	0	0	0	0	0	1	0	1	1	2	0	1	0	0	3	3	0	0	0	1	0	2	1	0	1	0	0	0	0	0	0	0	0	0
Il22ra2	10	19621927	+	2568	0	0	0	0	0	0	0	0	0	0	0	0	0	0	0	0	0	0	0	0	0	0	0	0	0	0	0	0	0	0	0	0	0	0	0	0	0	0	0	0	0	0	0	0	0
Il20ra	10	19712486	+	2188	0	0	0	0	0	0	0	0	0	0	0	0	0	0	0	0	0	0	0	0	0	0	0	0	0	0	0	0	0	0	0	0	0	0	0	0	0	0	0	0	0	0	0	0	0
Slc35d3	10	19847916	-	2729	5	5	0	0	0	0	0	0	0	0	0	0	0	0	0	0	0	0	0	0	0	0	0	0	0	0	4	0	0	0	0	0	0	0	0	0	0	1	0	0	0	0	0	0	0
Pex7	10	19860089	-	1994	62	62	0	0	0	0	0	0	0	0	0	0	1	0	0	0	0	0	0	0	3	0	0	0	0	8	0	0	0	0	0	1	8	2	2	5	0	5	0	0	0	4	1	0	1
Map3k5	10	19934425	+	5493	36	37	0	0	1	2	0	0	0	0	0	0	0	0	0	0	0	0	0	0	0	0	1	0	0	3	10	0	0	0	0	0	0	1	1	0	1	0	1	0	0	0	7	0	0
Mtap7	10	20148819	+	3995	50	50	0	0	0	0	0	0	0	0	0	1	1	0	0	0	0	0	0	0	2	0	0	0	1	4	4	0	0	0	0	0	1	0	5	0	0	2	0	0	1	0	0	4	0
4930405J17Rik	10	20199246	-	729	0	0	0	0	0	0	0	0	0	0	0	0	0	0	0	0	0	0	0	0	0	0	0	0	0	0	0	0	0	0	0	0	0	0	0	0	0	0	0	0	0	0	0	0	0
Gm6251	10	20208338	+	692	1001	2018	5	39	38	23	5	6	5	11	3	4	33	19	10	9	2	4	20	4	88	3	7	5	1	165	40	7	8	1	2	3	44	33	24	28	3	52	2	20	33	41	20	40	32
Bclaf1	10	20312368	+	5554	1495	1543	4	15	22	28	14	10	11	22	16	15	17	13	12	8	15	7	13	9	76	5	11	10	10	139	37	13	8	2	9	12	16	21	11	18	7	12	9	16	20	19	8	18	22
Fam54a	10	20347718	+	2407	140	156	0	0	13	4	0	0	0	1	1	0	0	0	2	0	1	0	0	0	4	1	0	2	1	12	1	0	2	1	0	0	5	6	1	3	0	0	0	1	6	8	2	0	6
Pde7b	10	20398003	-	4227	0	0	0	0	0	0	0	0	0	0	0	0	0	0	0	0	0	0	0	0	0	0	0	0	0	0	0	0	0	0	0	0	0	0	0	0	0	0	0	0	0	0	0	0	0
Ahi1	10	20952446	+	5194	95	95	0	0	0	0	0	0	0	0	0	0	7	0	0	0	1	1	8	0	6	0	0	0	1	11	2	0	1	0	1	0	0	0	0	4	1	0	0	0	1	0	0	1	0
Myb	10	21124929	-	3877	5	5	0	0	0	0	0	0	0	0	0	0	0	0	0	0	0	0	0	0	0	0	0	0	0	1	2	0	0	0	0	0	0	0	0	0	0	0	0	0	0	0	0	0	0
Hbs1l	10	21295878	+	4993	170	442	4	1	20	5	1	0	1	1	2	2	7	4	3	0	2	0	4	1	17	0	0	2	2	40	6	1	0	0	1	3	17	4	6	12	1	17	3	7	8	12	8	2	2
4930455C13Rik	10	21319087	-	1116	2	2	0	0	0	0	0	0	0	0	0	0	0	0	0	0	0	0	0	0	0	0	0	0	0	0	0	0	0	0	0	0	0	0	0	0	0	0	0	0	0	0	0	0	0
Aldh8a1	10	21377199	+	2343	0	0	0	0	0	0	0	0	0	0	0	0	0	0	0	0	0	0	0	0	0	0	0	0	0	0	0	0	0	0	0	0	0	0	0	0	0	0	0	0	0	0	0	0	0
1700020N01Rik	10	21593044	+	1161	0	0	0	0	0	0	0	0	0	0	0	0	0	0	0	0	0	0	0	0	0	0	0	0	0	0	0	0	0	0	0	0	0	0	0	0	0	0	0	0	0	0	0	0	0
Gm5420	10	21690744	+	2306	0	0	0	0	0	0	0	0	0	0	0	0	0	0	0	0	0	0	0	0	0	0	0	0	0	0	0	0	0	0	0	0	0	0	0	0	0	0	0	0	0	0	0	0	0
Sgk1	10	21882083	+	4257	514	514	1	7	26	2	1	0	2	1	3	0	0	1	2	2	1	0	3	0	25	0	0	1	4	52	16	1	1	0	2	2	2	19	2	5	1	8	3	2	3	6	2	3	19
4930444G20Rik	10	22066308	-	1871	0	6	0	0	0	0	0	0	0	0	0	1	0	0	0	0	0	0	0	0	0	0	0	0	0	1	0	0	0	0	0	0	0	0	0	0	0	1	0	0	0	0	0	0	0
E030030I06Rik	10	22113049	-	2392	18	18	0	0	0	0	1	0	0	0	0	0	0	5	0	0	0	0	0	0	0	0	0	0	0	1	0	0	0	0	0	0	0	0	0	0	0	0	0	0	0	1	0	5	0
Raet1a	10	22158508	+	1645	27	42	0	6	2	0	0	0	0	0	0	0	1	0	0	0	0	0	0	0	0	0	0	0	0	4	0	0	0	0	0	0	0	1	0	0	0	0	0	0	4	1	0	0	0
Raet1e	10	22173420	+	1374	9	9	0	0	0	0	0	0	0	0	0	0	0	0	0	0	0	0	0	0	0	0	0	0	0	1	0	1	0	0	0	0	0	0	0	0	1	4	0	0	0	0	0	0	0
Raet1b	10	22173774	+	1342	0	0	0	0	0	0	0	0	0	0	0	0	0	0	0	0	0	0	0	0	0	0	0	0	0	0	0	0	0	0	0	0	0	0	0	0	0	0	0	0	0	0	0	0	0
Raet1c	10	22173801	+	1335	0	17	0	1	0	0	0	0	0	0	0	1	0	0	0	0	0	0	0	1	1	0	0	0	0	3	0	0	0	0	0	0	0	0	0	0	0	3	0	0	0	1	0	0	0
H60b	10	22273373	+	1051	1	1	0	0	0	0	0	0	0	0	0	0	0	0	0	0	0	0	0	0	0	0	0	0	0	0	0	0	0	0	0	0	0	0	0	0	0	0	0	0	0	0	0	0	0
C920009B18Rik	10	22306619	+	4615	0	0	0	0	0	0	0	0	0	0	0	0	0	0	0	0	0	0	0	0	0	0	0	0	0	0	0	0	0	0	0	0	0	0	0	0	0	0	0	0	0	0	0	0	0
Raet1d	10	22361793	+	1371	0	0	0	0	0	0	0	0	0	0	0	0	0	0	0	0	0	0	0	0	0	0	0	0	0	0	0	0	0	0	0	0	0	0	0	0	0	0	0	0	0	0	0	0	0
Gm10825	10	22402712	+	4648	0	17	0	1	0	0	0	0	0	0	0	0	0	0	0	0	0	0	0	0	0	0	0	0	0	2	0	0	0	0	0	2	1	0	0	1	0	0	0	0	1	0	0	0	0
Slc2a12	10	22644910	+	3862	0	0	0	0	0	0	0	0	0	0	0	0	0	0	0	0	0	0	0	0	0	0	0	0	0	0	0	0	0	0	0	0	0	0	0	0	0	0	0	0	0	0	0	0	0
Tbpl1	10	22703876	-	2975	210	210	0	0	3	3	0	0	0	2	1	0	0	1	0	0	1	0	2	0	9	0	0	0	0	21	6	0	0	0	0	0	1	15	1	3	0	8	0	0	4	2	2	0	0
Tcf21	10	22817274	-	1327	0	0	0	0	0	0	0	0	0	0	0	0	0	0	0	0	0	0	0	0	0	0	0	0	0	0	0	0	0	0	0	0	0	0	0	0	0	0	0	0	0	0	0	0	0
Eya4	10	23104167	-	4199	14	14	0	0	0	0	0	0	0	0	0	0	1	0	0	0	0	0	0	0	0	0	0	0	0	1	0	0	0	0	1	0	0	0	0	0	0	0	0	0	0	0	0	0	0
Rps12	10	23785182	-	618	156	13093	21	217	246	206	30	24	26	42	39	29	265	142	61	34	37	22	203	20	544	11	31	23	18	943	240	36	30	12	21	24	254	154	232	321	35	269	39	205	161	249	162	304	217
Snora33	10	23785346	-	205	359	359	0	6	22	5	5	0	1	1	2	3	1	2	1	2	4	1	1	1	17	0	0	1	0	29	6	0	0	0	7	1	0	7	36	4	3	3	1	1	1	7	1	5	0
Snord100	10	23785753	-	148	210	210	5	1	0	1	0	4	5	6	0	1	0	1	1	3	5	2	0	5	6	2	1	9	3	13	0	2	1	2	2	4	2	2	0	0	5	4	6	1	3	1	1	0	2
1110021L09Rik	10	23796885	+	2937	7	7	0	2	0	0	0	0	0	0	0	0	0	0	0	0	0	0	1	0	1	0	0	0	0	1	0	0	0	0	0	0	0	0	0	0	0	0	0	0	0	0	0	0	0
Vnn3	10	23851361	+	1911	0	0	0	0	0	0	0	0	0	0	0	0	0	0	0	0	0	0	0	0	0	0	0	0	0	0	0	0	0	0	0	0	0	0	0	0	0	0	0	0	0	0	0	0	0
Vnn1	10	23894587	+	2516	12	12	0	0	0	0	0	0	0	0	0	0	0	5	0	0	0	0	0	0	0	0	0	0	0	1	0	0	0	0	0	0	0	0	0	0	0	0	0	0	0	0	0	0	0
Taar1	10	23920305	+	1099	0	0	0	0	0	0	0	0	0	0	0	0	0	0	0	0	0	0	0	0	0	0	0	0	0	0	0	0	0	0	0	0	0	0	0	0	0	0	0	0	0	0	0	0	0
Taar2	10	23938471	+	1120	0	0	0	0	0	0	0	0	0	0	0	0	0	0	0	0	0	0	0	0	0	0	0	0	0	0	0	0	0	0	0	0	0	0	0	0	0	0	0	0	0	0	0	0	0
Taar3	10	23949457	+	1132	0	0	0	0	0	0	0	0	0	0	0	0	0	0	0	0	0	0	0	0	0	0	0	0	0	0	0	0	0	0	0	0	0	0	0	0	0	0	0	0	0	0	0	0	0
Taar4	10	23960393	+	1144	0	0	0	0	0	0	0	0	0	0	0	0	0	0	0	0	0	0	0	0	0	0	0	0	0	0	0	0	0	0	0	0	0	0	0	0	0	0	0	0	0	0	0	0	0
Taar5	10	23970605	+	1114	0	0	0	0	0	0	0	0	0	0	0	0	0	0	0	0	0	0	0	0	0	0	0	0	0	0	0	0	0	0	0	0	0	0	0	0	0	0	0	0	0	0	0	0	0
Taar6	10	23984608	-	1138	0	0	0	0	0	0	0	0	0	0	0	0	0	0	0	0	0	0	0	0	0	0	0	0	0	0	0	0	0	0	0	0	0	0	0	0	0	0	0	0	0	0	0	0	0
Taar7a	10	23992404	-	1177	0	0	0	0	0	0	0	0	0	0	0	0	0	0	0	0	0	0	0	0	0	0	0	0	0	0	0	0	0	0	0	0	0	0	0	0	0	0	0	0	0	0	0	0	0
Taar7b	10	23999838	+	1177	0	0	0	0	0	0	0	0	0	0	0	0	0	0	0	0	0	0	0	0	0	0	0	0	0	0	0	0	0	0	0	0	0	0	0	0	0	0	0	0	0	0	0	0	0
Taar7d	10	24027121	+	1177	0	0	0	0	0	0	0	0	0	0	0	0	0	0	0	0	0	0	0	0	0	0	0	0	0	0	0	0	0	0	0	0	0	0	0	0	0	0	0	0	0	0	0	0	0
Taar7e	10	24037513	+	1177	0	0	0	0	0	0	0	0	0	0	0	0	0	0	0	0	0	0	0	0	0	0	0	0	0	0	0	0	0	0	0	0	0	0	0	0	0	0	0	0	0	0	0	0	0
Taar7f	10	24049409	+	1177	0	0	0	0	0	0	0	0	0	0	0	0	0	0	0	0	0	0	0	0	0	0	0	0	0	0	0	0	0	0	0	0	0	0	0	0	0	0	0	0	0	0	0	0	0
Taar8a	10	24076399	+	1135	0	0	0	0	0	0	0	0	0	0	0	0	0	0	0	0	0	0	0	0	0	0	0	0	0	0	0	0	0	0	0	0	0	0	0	0	0	0	0	0	0	0	0	0	0
Taar8b	10	24091259	-	1135	0	0	0	0	0	0	0	0	0	0	0	0	0	0	0	0	0	0	0	0	0	0	0	0	0	0	0	0	0	0	0	0	0	0	0	0	0	0	0	0	0	0	0	0	0
Taar8c	10	24100842	-	1209	0	0	0	0	0	0	0	0	0	0	0	0	0	0	0	0	0	0	0	0	0	0	0	0	0	0	0	0	0	0	0	0	0	0	0	0	0	0	0	0	0	0	0	0	0
Taar9	10	24108487	-	1147	0	0	0	0	0	0	0	0	0	0	0	0	0	0	0	0	0	0	0	0	0	0	0	0	0	0	0	0	0	0	0	0	0	0	0	0	0	0	0	0	0	0	0	0	0
Stx7	10	24149216	+	2600	247	247	0	1	0	8	0	0	0	2	1	1	6	0	1	3	1	0	0	0	18	0	1	0	0	21	0	1	1	0	0	0	5	1	0	13	1	3	2	2	0	1	1	4	0
Moxd1	10	24223416	+	3183	27	27	0	0	1	0	0	1	0	0	0	0	0	0	0	0	0	0	0	0	2	0	0	0	0	2	0	0	1	0	0	0	2	0	0	9	0	0	1	0	0	1	0	0	0
Ctgf	10	24595341	+	2502	587	587	1	2	5	5	2	3	0	3	1	0	2	2	0	3	5	0	2	1	29	1	2	2	1	58	18	3	0	3	3	3	1	8	8	76	3	5	1	10	10	19	24	5	2
Enpp1	10	24641410	-	3324	22	22	0	0	0	0	0	0	0	0	0	0	0	13	0	0	0	0	0	0	2	0	0	0	1	3	0	1	0	0	0	0	0	0	0	0	0	0	0	0	0	0	0	0	0
Enpp3	10	24773813	-	2915	182	182	0	1	3	10	0	0	2	0	0	0	6	1	0	2	0	1	0	0	7	2	0	0	1	13	0	0	2	2	0	1	0	1	2	4	0	7	0	0	1	1	2	0	1
Med23	10	24869885	+	5046	65	65	0	6	0	6	0	1	0	0	0	0	0	0	0	0	0	0	1	1	4	0	1	0	0	4	0	0	0	0	0	0	0	0	1	1	0	5	1	2	1	3	0	1	1
Arg1	10	24915206	-	1577	0	0	0	0	0	0	0	0	0	0	0	0	0	0	0	0	0	0	0	0	0	0	0	0	0	0	0	0	0	0	0	0	0	0	0	0	0	0	0	0	0	0	0	0	0
Akap7	10	25169089	-	3223	109	109	0	0	0	1	1	3	0	1	0	0	0	10	0	0	0	0	1	3	10	0	2	0	0	9	0	4	0	0	0	0	0	2	1	8	0	3	0	0	1	1	0	1	1
Epb4.1l2	10	25359697	+	4563	323	324	1	2	4	9	0	1	4	4	1	2	5	1	1	2	0	0	2	1	18	0	2	1	0	29	1	0	0	0	1	1	5	9	1	3	2	13	2	1	1	15	3	7	5
2010003K15Rik	10	25527942	-	774	0	0	0	0	0	0	0	0	0	0	0	0	0	0	0	0	0	0	0	0	0	0	0	0	0	0	0	0	0	0	0	0	0	0	0	0	0	0	0	0	0	0	0	0	0
4930401C15Rik	10	25779313	-	965	0	0	0	0	0	0	0	0	0	0	0	0	0	0	0	0	0	0	0	0	0	0	0	0	0	0	0	0	0	0	0	0	0	0	0	0	0	0	0	0	0	0	0	0	0
Mir680-3	10	25867369	-	158	0	0	0	0	0	0	0	0	0	0	0	0	0	0	0	0	0	0	0	0	0	0	0	0	0	0	0	0	0	0	0	0	0	0	0	0	0	0	0	0	0	0	0	0	0
Tmem200a	10	25991185	-	4215	11	11	0	0	0	0	0	0	0	0	0	0	0	0	0	0	0	0	0	0	1	0	0	0	0	0	0	0	4	0	0	0	0	0	0	0	1	0	0	0	0	0	1	0	0
Gm9767	10	26078154	+	1293	0	0	0	0	0	0	0	0	0	0	0	0	0	0	0	0	0	0	0	0	0	0	0	0	0	0	0	0	0	0	0	0	0	0	0	0	0	0	0	0	0	0	0	0	0
Samd3	10	26229606	+	3654	0	0	0	0	0	0	0	0	0	0	0	0	0	0	0	0	0	0	0	0	0	0	0	0	0	0	0	0	0	0	0	0	0	0	0	0	0	0	0	0	0	0	0	0	0
L3mbtl3	10	26275451	-	3511	19	19	0	0	0	0	0	0	0	0	0	0	0	0	0	0	9	0	0	0	0	0	0	0	1	0	1	0	0	0	0	0	0	0	0	0	1	0	0	0	0	0	0	0	0
Gm8709	10	26673445	-	1306	0	8	0	0	0	0	0	0	0	0	0	0	0	0	0	0	0	0	0	0	0	0	0	0	0	0	0	0	0	0	0	0	0	0	0	0	0	0	0	0	0	0	0	0	1
Arhgap18	10	26772411	+	3716	6	6	0	0	1	0	0	0	0	0	0	0	0	0	0	0	0	0	0	0	0	0	0	0	0	0	0	0	0	1	1	0	0	0	0	1	0	0	0	0	0	0	0	0	0
Lama2	10	26981284	-	9813	8	8	0	0	0	0	0	0	0	0	0	0	0	3	0	0	0	0	1	0	1	0	0	0	0	1	0	1	0	0	0	0	0	0	0	0	0	0	0	0	0	0	0	0	0
Ptprk	10	28074719	+	6277	72	72	0	0	1	3	0	0	0	1	1	0	2	0	0	0	1	0	0	0	5	1	1	0	1	8	2	0	0	0	0	1	0	2	0	1	1	3	0	0	2	0	0	4	0
Themis	10	28668294	+	4081	0	0	0	0	0	0	0	0	0	0	0	0	0	0	0	0	0	0	0	0	0	0	0	0	0	0	0	0	0	0	0	0	0	0	0	0	0	0	0	0	0	0	0	0	0
4930519F09Rik	10	28921962	-	1645	8	8	0	0	0	0	0	0	0	0	0	0	6	0	0	0	0	0	0	0	0	0	0	0	0	1	0	0	0	0	0	0	0	0	0	0	0	0	0	0	0	0	0	0	0
2310057J18Rik	10	28972287	-	1419	0	0	0	0	0	0	0	0	0	0	0	0	0	0	0	0	0	0	0	0	0	0	0	0	0	0	0	0	0	0	0	0	0	0	0	0	0	0	0	0	0	0	0	0	0
6330407J23Rik	10	29143895	+	4046	31	31	1	0	0	0	0	0	0	0	0	0	0	0	0	0	0	0	6	0	2	0	0	0	0	6	0	0	0	0	0	0	0	0	0	0	0	0	0	1	0	0	0	0	0
9330159F19Rik	10	29211542	+	5744	0	0	0	0	0	0	0	0	0	0	0	0	0	0	0	0	0	0	0	0	0	0	0	0	0	0	0	0	0	0	0	0	0	0	0	0	0	0	0	0	0	0	0	0	0
Echdc1	10	29313065	+	3280	52	52	0	0	0	0	0	1	0	1	0	0	0	1	0	0	0	0	0	0	2	0	0	0	0	5	4	1	0	0	0	0	0	0	0	0	0	3	0	0	0	0	1	0	0
Rnf146	10	29344175	-	4504	82	82	0	0	2	0	4	0	0	0	1	1	0	0	0	0	0	0	7	0	3	0	1	0	0	5	0	1	0	0	0	0	5	0	2	0	0	0	0	0	1	4	0	2	0
Rspo3	10	29453106	-	2496	40	40	0	0	0	0	0	0	0	0	1	0	0	0	2	0	1	0	0	0	1	0	0	0	0	2	0	0	0	0	0	0	0	0	1	1	8	17	0	0	0	0	0	0	0
Cenpw	10	30196008	-	1612	969	987	2	10	16	10	4	1	0	6	4	1	13	2	4	2	1	1	6	0	39	1	2	2	2	79	17	6	1	2	3	1	19	9	6	10	2	40	4	14	6	24	16	8	7
Trmt11	10	30534224	-	2459	293	293	1	1	15	0	1	0	2	1	0	0	2	3	1	2	0	1	5	3	13	1	0	1	1	18	5	1	0	1	1	2	11	4	3	1	0	10	0	0	9	17	2	2	2
Gm20300	10	30603194	-	3540	31	31	0	0	1	1	0	0	0	0	0	0	0	0	0	0	0	0	0	0	1	0	0	0	1	2	0	0	0	0	0	0	0	0	0	0	0	0	0	0	0	1	0	1	1
Hint3	10	30608206	-	796	272	272	0	1	6	6	0	2	0	5	0	1	1	8	2	1	0	1	5	0	15	0	1	0	0	21	0	0	0	0	0	0	0	8	3	0	0	6	0	1	0	9	2	5	1
Ncoa7	10	30645581	-	5438	159	159	0	2	2	1	0	1	0	0	2	0	2	0	1	0	1	1	0	0	10	0	5	0	4	15	11	0	3	0	0	0	0	0	2	10	1	0	0	1	2	0	0	20	3
Hey2	10	30832358	-	2632	0	0	0	0	0	0	0	0	0	0	0	0	0	0	0	0	0	0	0	0	0	0	0	0	0	0	0	0	0	0	0	0	0	0	0	0	0	0	0	0	0	0	0	0	0
Hddc2	10	31313304	+	818	555	555	1	10	9	3	2	3	1	3	1	0	4	4	3	1	1	0	5	1	29	1	1	2	1	57	14	1	5	1	2	1	17	6	4	1	2	16	0	5	3	10	8	6	1
Tpd52l1	10	31332379	-	1367	214	214	0	11	14	0	1	0	3	0	1	0	5	2	0	0	0	0	0	0	7	0	0	0	0	20	2	0	0	1	0	0	4	3	2	5	0	19	0	0	1	3	13	4	0
Gm3258	10	31413725	-	810	18	18	0	0	0	4	0	0	0	0	0	0	0	0	0	0	0	0	0	0	1	0	0	0	0	2	0	0	0	0	0	0	0	0	0	0	0	0	0	3	0	0	0	0	0
Rnf217	10	31501886	-	2960	10	10	0	0	0	0	0	0	0	1	0	0	0	0	0	0	0	2	0	0	1	0	0	0	0	1	0	3	0	0	0	0	0	0	0	0	0	0	0	0	0	0	0	0	0
Nkain2	10	31689318	-	3845	0	0	0	0	0	0	0	0	0	0	0	0	0	0	0	0	0	0	0	0	0	0	0	0	0	0	0	0	0	0	0	0	0	0	0	0	0	0	0	0	0	0	0	0	0
Trdn	10	33083382	+	4614	0	0	0	0	0	0	0	0	0	0	0	0	0	0	0	0	0	0	0	0	0	0	0	0	0	0	0	0	0	0	0	0	0	0	0	0	0	0	0	0	0	0	0	0	0
D830005E20Rik	10	33222344	-	1944	6	6	0	0	0	0	0	0	0	0	0	0	0	0	0	0	0	0	0	0	0	0	0	0	0	0	0	0	0	0	0	0	0	0	0	0	0	0	0	0	0	0	0	0	0
Clvs2	10	33512333	-	2600	13	13	0	0	0	0	0	0	0	0	0	0	0	0	0	0	0	0	0	0	0	0	0	0	1	1	1	0	0	0	0	0	0	0	0	0	0	0	0	0	0	0	0	4	0
Gm4794	10	33766423	-	982	0	0	0	0	0	0	0	0	0	0	0	0	0	0	0	0	0	0	0	0	0	0	0	0	0	0	0	0	0	0	0	0	0	0	0	0	0	0	0	0	0	0	0	0	0
Sult3a1	10	33857621	+	1196	0	0	0	0	0	0	0	0	0	0	0	0	0	0	0	0	0	0	0	0	0	0	0	0	0	0	0	0	0	0	0	0	0	0	0	0	0	0	0	0	0	0	0	0	0
Rsph4a	10	33905010	+	3750	3	3	0	1	0	0	0	0	0	0	0	0	0	0	0	0	0	0	0	0	0	0	0	0	0	0	0	0	0	0	0	0	0	0	0	0	0	0	0	0	0	0	0	0	0
Zufsp	10	33926935	-	2464	78	78	0	0	3	0	0	0	0	0	1	0	0	0	0	0	1	0	0	0	4	0	1	0	0	5	5	0	0	0	0	0	5	1	0	0	0	0	0	0	1	0	0	0	2
A830082N09Rik	10	33987215	-	7940	11	11	0	0	0	0	0	0	0	0	0	0	0	0	0	3	1	0	0	0	2	0	0	0	0	0	0	3	0	0	0	0	0	0	0	0	0	0	0	0	0	0	0	0	0
Rwdd1	10	33996554	-	1182	763	970	1	13	15	3	3	4	0	7	1	1	17	22	6	5	2	3	9	2	39	0	2	3	4	74	30	4	6	0	2	3	17	30	12	7	3	11	6	4	18	29	25	19	9
Bet3l	10	34037496	+	1285	0	0	0	0	0	0	0	0	0	0	0	0	0	0	0	0	0	0	0	0	0	0	0	0	0	0	0	0	0	0	0	0	0	0	0	0	0	0	0	0	0	0	0	0	0
Fam26d	10	34038783	-	3814	0	0	0	0	0	0	0	0	0	0	0	0	0	0	0	0	0	0	0	0	0	0	0	0	0	0	0	0	0	0	0	0	0	0	0	0	0	0	0	0	0	0	0	0	0
Fam26e	10	34091351	-	1886	0	0	0	0	0	0	0	0	0	0	0	0	0	0	0	0	0	0	0	0	0	0	0	0	0	0	0	0	0	0	0	0	0	0	0	0	0	0	0	0	0	0	0	0	0
Fam26f	10	34126066	-	1182	14	14	0	0	0	0	0	0	0	0	0	0	0	0	0	0	0	0	0	0	0	0	0	0	0	1	0	0	0	0	0	0	0	0	0	0	0	1	0	0	0	0	0	0	0
Dse	10	34151392	-	4325	124	124	0	0	2	2	0	0	1	0	0	0	6	1	1	1	0	3	0	0	5	0	0	0	0	9	0	0	0	0	0	0	0	1	0	2	4	2	0	0	1	8	0	0	0
Tspyl1	10	34282089	+	2796	70	70	0	0	0	1	0	0	0	1	0	0	0	0	2	0	0	0	0	1	5	0	0	0	0	6	2	1	0	0	0	0	6	0	0	5	0	0	1	0	1	0	0	2	0
Tspyl4	10	34297320	+	4000	13	13	0	0	0	1	0	0	0	0	0	0	0	0	0	1	0	0	0	0	0	0	0	0	0	1	0	0	0	0	0	0	4	0	0	0	0	0	0	0	0	0	0	0	0
Nt5dc1	10	34303611	-	2816	75	75	1	0	0	0	0	0	0	0	0	0	0	0	0	0	0	0	2	0	1	0	0	0	1	5	0	0	0	0	0	1	0	0	0	0	0	4	0	0	0	0	1	0	1
Col10a1	10	34389880	+	3230	1	1	0	0	0	0	0	0	0	0	0	0	0	0	0	0	0	0	0	0	0	0	0	0	0	0	0	0	0	0	0	0	0	0	0	0	0	0	0	0	0	0	0	0	0
Frk	10	34483299	+	4903	8	8	0	0	0	0	0	0	0	0	0	0	0	0	0	0	0	0	0	0	0	0	0	0	0	0	0	0	0	0	0	0	0	0	0	0	0	0	0	0	0	0	0	0	0
Hs3st5	10	36506706	+	3195	1	1	0	0	0	0	0	0	0	0	0	0	0	0	0	0	0	0	0	0	0	0	0	0	0	0	0	0	0	0	0	0	0	0	0	0	0	0	0	0	0	0	0	0	1
Hdac2	10	36974443	+	2104	248	248	0	2	4	12	0	1	2	4	1	1	1	0	1	1	2	0	2	0	20	1	1	3	0	28	4	2	0	0	1	1	1	1	0	4	0	10	0	4	1	1	4	6	2
Marcks	10	37133242	-	4286	594	594	0	1	0	15	1	4	7	3	2	2	9	10	4	5	0	3	12	0	29	1	1	0	3	44	23	5	5	2	0	1	2	4	0	44	6	15	2	4	5	10	7	3	0
Rfpl4b	10	38820540	-	1154	0	0	0	0	0	0	0	0	0	0	0	0	0	0	0	0	0	0	0	0	0	0	0	0	0	0	0	0	0	0	0	0	0	0	0	0	0	0	0	0	0	0	0	0	0
Lama4	10	38965414	+	6146	7	7	0	0	0	0	0	0	0	0	0	0	0	0	0	0	0	0	0	0	0	0	0	0	0	0	0	0	0	0	0	0	2	0	0	0	0	0	1	0	0	0	0	0	0
1700025K23Rik	10	39118807	-	830	27	27	0	0	0	0	0	2	0	0	0	0	0	0	0	1	0	0	0	0	2	0	0	0	1	2	8	0	0	0	0	0	2	0	0	0	0	0	0	0	0	0	1	0	0
Tube1	10	39133922	+	3029	74	74	0	0	0	2	2	0	0	0	0	0	0	0	0	0	0	0	0	0	7	0	0	1	0	6	6	0	0	0	1	0	1	0	0	0	0	0	0	0	0	0	0	1	1
Wisp3	10	39150970	-	1518	0	0	0	0	0	0	0	0	0	0	0	0	0	0	0	0	0	0	0	0	0	0	0	0	0	0	0	0	0	0	0	0	0	0	0	0	0	0	0	0	0	0	0	0	0
Fyn	10	39369698	+	3785	39	39	0	0	0	6	0	0	1	1	0	0	0	0	0	0	1	0	0	0	2	1	0	0	0	3	2	0	0	1	0	0	0	0	0	1	0	6	0	0	0	0	0	0	1
Traf3ip2	10	39612833	+	2967	20	20	0	3	0	0	0	0	0	0	0	0	0	0	0	0	0	0	0	0	0	0	0	0	0	3	0	0	0	0	0	0	0	0	0	1	1	0	0	1	0	5	0	0	0
E130307A14Rik	10	39621410	-	1764	28	28	0	2	0	1	0	0	0	0	0	0	0	0	0	1	0	0	0	0	1	0	0	0	0	3	0	0	0	0	0	0	0	0	0	0	0	7	0	0	2	0	0	0	0
Rev3l	10	39732059	+	10765	194	195	2	7	2	4	7	0	2	4	0	0	6	0	0	1	2	0	0	1	10	0	2	1	1	20	1	4	0	1	0	0	4	1	3	1	0	1	1	1	2	0	3	2	0
AA474331	10	39892759	-	881	0	0	0	0	0	0	0	0	0	0	0	0	0	0	0	0	0	0	0	0	0	0	0	0	0	0	0	0	0	0	0	0	0	0	0	0	0	0	0	0	0	0	0	0	0
2010001E11Rik	10	39920381	-	2385	0	0	0	0	0	0	0	0	0	0	0	0	0	0	0	0	0	0	0	0	0	0	0	0	0	0	0	0	0	0	0	0	0	0	0	0	0	0	0	0	0	0	0	0	0
G630090E17Rik	10	39946911	-	1882	0	0	0	0	0	0	0	0	0	0	0	0	0	0	0	0	0	0	0	0	0	0	0	0	0	0	0	0	0	0	0	0	0	0	0	0	0	0	0	0	0	0	0	0	0
BC021785	10	39958060	-	6081	5	5	0	0	0	0	0	0	0	0	0	0	0	0	0	0	0	0	0	0	0	0	0	0	0	0	0	0	0	0	0	0	0	0	0	0	0	0	0	0	0	0	0	0	0
AI317395	10	40001572	-	2779	0	0	0	0	0	0	0	0	0	0	0	0	0	0	0	0	0	0	0	0	0	0	0	0	0	0	0	0	0	0	0	0	0	0	0	0	0	0	0	0	0	0	0	0	0
Slc16a10	10	40033534	-	6656	45	45	0	0	0	0	0	0	0	0	0	0	3	0	0	0	0	0	0	0	5	0	3	0	0	4	1	0	0	0	0	0	0	0	0	0	1	1	0	0	0	0	1	0	0
Rpf2	10	40223245	-	1990	1575	1588	6	29	26	21	5	3	0	7	4	4	22	5	3	6	3	2	12	1	62	2	4	7	3	128	23	5	2	1	3	5	32	46	17	12	5	41	6	32	16	24	19	17	16
Gtf3c6	10	40249202	-	1120	1377	1377	1	28	34	5	7	3	2	3	3	1	37	14	4	4	2	1	11	5	74	2	4	5	3	117	10	4	1	2	3	6	50	30	9	3	1	21	11	31	30	15	30	35	8
Amd1	10	40287457	-	3306	0	0	0	0	0	0	0	0	0	0	0	0	0	0	0	0	0	0	0	0	0	0	0	0	0	0	0	0	0	0	0	0	0	0	0	0	0	0	0	0	0	0	0	0	0
Amd2	10	40287464	-	3297	0	2492	8	39	53	45	15	6	5	9	13	3	38	5	11	19	7	4	23	3	106	5	7	12	4	197	31	9	6	2	5	6	39	21	28	40	14	23	6	72	31	49	45	58	54
Cdk19	10	40349207	+	5907	22	22	1	0	0	0	0	0	1	1	2	0	0	1	0	0	0	0	1	1	0	0	0	0	0	2	0	0	1	0	0	0	0	0	0	0	0	0	3	0	0	0	0	3	0
Slc22a16	10	40570261	+	2343	0	0	0	0	0	0	0	0	0	0	0	0	0	0	0	0	0	0	0	0	0	0	0	0	0	0	0	0	0	0	0	0	0	0	0	0	0	0	0	0	0	0	0	0	0
Ddo	10	40629910	+	3100	6	6	0	0	0	0	0	0	0	0	0	0	0	0	0	0	0	0	0	0	0	0	0	0	0	2	0	0	0	0	0	0	1	0	0	0	0	0	0	0	0	0	0	0	0
9030224M15Rik	10	40683181	+	1629	0	0	0	0	0	0	0	0	0	0	0	0	0	0	0	0	0	0	0	0	0	0	0	0	0	0	0	0	0	0	0	0	0	0	0	0	0	0	0	0	0	0	0	0	0
Cdc40	10	40831621	-	3465	415	423	1	0	9	8	3	1	3	1	1	0	0	0	1	6	0	8	1	0	17	1	5	1	1	40	8	0	1	0	1	5	20	0	1	7	4	2	9	4	2	1	0	35	7
Wasf1	10	40883433	+	2650	171	171	1	1	3	4	0	1	0	0	0	1	0	1	1	1	0	0	0	0	6	0	2	1	0	12	0	1	0	0	0	2	3	1	2	1	0	11	2	6	2	0	2	4	2
Gpr6	10	41070492	-	1192	0	0	0	0	0	0	0	0	0	0	0	0	0	0	0	0	0	0	0	0	0	0	0	0	0	0	0	0	0	0	0	0	0	0	0	0	0	0	0	0	0	0	0	0	0
Fig4	10	41188171	-	3363	125	126	0	0	2	2	1	0	0	1	0	4	0	0	0	0	3	0	0	0	7	0	0	0	0	11	0	0	0	1	1	0	4	2	3	1	1	1	0	1	1	1	0	0	2
Zbtb24	10	41450295	+	2931	0	0	0	0	0	0	0	0	0	0	0	0	0	0	0	0	0	0	0	0	0	0	0	0	0	0	0	0	0	0	0	0	0	0	0	0	0	0	0	0	0	0	0	0	0
Mical1	10	41476213	+	3663	24	24	0	0	0	0	0	0	0	0	0	0	0	0	0	0	0	0	0	0	2	0	0	1	0	2	0	1	0	0	0	0	0	0	0	0	0	3	0	0	0	0	0	0	0
Smpd2	10	41487171	-	1702	99	99	0	0	5	0	0	0	0	0	1	1	0	0	0	0	0	0	0	0	4	0	0	0	0	7	2	1	1	0	0	0	0	0	1	0	0	3	0	3	0	4	6	12	0
Ppil6	10	41490338	+	1170	0	0	0	0	0	0	0	0	0	0	0	0	0	0	0	0	0	0	0	0	0	0	0	0	0	0	0	0	0	0	0	0	0	0	0	0	0	0	0	0	0	0	0	0	0
Cd164	10	41519399	+	2930	621	621	1	5	9	9	1	2	2	3	4	5	3	4	9	4	3	3	2	4	32	0	3	3	1	61	12	1	2	0	2	1	22	10	0	10	0	24	6	7	4	22	8	4	8
Ccdc162	10	41538848	-	2849	0	0	0	0	0	0	0	0	0	0	0	0	0	0	0	0	0	0	0	0	0	0	0	0	0	0	0	0	0	0	0	0	0	0	0	0	0	0	0	0	0	0	0	0	0
5730435O14Rik	10	41567915	+	717	0	0	0	0	0	0	0	0	0	0	0	0	0	0	0	0	0	0	0	0	0	0	0	0	0	0	0	0	0	0	0	0	0	0	0	0	0	0	0	0	0	0	0	0	0
Cep57l1	10	41718839	-	2487	209	209	0	2	10	1	2	0	0	0	0	1	2	1	0	0	1	1	0	0	8	0	6	0	0	13	0	0	0	0	0	0	0	5	11	2	2	2	0	5	4	5	1	1	0
Sesn1	10	41810473	+	3439	32	32	0	1	0	0	0	0	0	0	0	0	0	0	0	0	4	0	3	0	4	0	0	0	0	1	0	0	0	0	0	0	0	0	0	0	0	0	0	0	1	0	2	0	1
Armc2	10	41914989	-	4965	18	18	0	0	10	0	0	0	0	0	0	0	0	0	0	0	0	0	0	0	1	0	0	0	0	1	0	0	0	0	0	0	0	0	0	0	0	0	0	0	0	0	0	0	0
Foxo3	10	42185785	-	2989	7	7	0	0	0	0	0	0	0	0	0	0	0	0	0	0	0	0	0	0	0	0	0	0	0	0	0	0	0	0	0	0	0	0	2	0	0	0	0	0	0	0	0	0	0
Lace1	10	42312584	-	2613	50	50	0	0	0	3	0	0	0	0	0	0	0	0	0	0	0	0	0	0	2	0	0	0	0	5	0	0	0	0	0	1	0	0	0	9	0	0	0	0	3	0	0	0	0
Snx3	10	42501953	+	1477	629	629	2	14	18	7	2	1	0	1	6	1	5	3	3	4	5	0	7	1	29	1	1	2	0	54	11	0	0	0	2	2	2	5	6	12	2	15	6	9	6	16	24	16	4
Nr2e1	10	42561970	-	3333	0	0	0	0	0	0	0	0	0	0	0	0	0	0	0	0	0	0	0	0	0	0	0	0	0	0	0	0	0	0	0	0	0	0	0	0	0	0	0	0	0	0	0	0	0
Ostm1	10	42678815	+	3109	11	11	0	0	0	0	0	0	0	0	0	0	0	0	1	0	0	0	0	0	1	0	0	0	0	1	1	0	0	0	0	0	0	0	0	0	0	0	0	0	0	0	0	0	0
Sec63	10	42761395	+	6132	199	201	0	2	1	4	4	0	1	2	0	0	0	13	1	2	1	0	4	0	12	0	2	0	2	18	5	4	1	1	0	0	8	3	3	0	2	2	1	0	4	11	0	2	2
Scml4	10	42860411	+	4845	2	2	0	0	0	0	0	0	0	0	0	0	0	0	0	0	0	0	0	1	0	0	0	0	0	0	0	0	0	0	0	0	0	0	0	0	0	0	0	1	0	0	0	0	0
Sobp	10	43002499	-	5080	7	7	0	0	0	0	0	0	0	0	0	0	0	0	0	0	3	0	0	0	0	0	0	0	0	1	2	0	0	0	0	0	0	0	0	0	0	0	0	0	1	0	0	0	0
9030612E09Rik	10	43174603	+	1959	0	0	0	0	0	0	0	0	0	0	0	0	0	0	0	0	0	0	0	0	0	0	0	0	0	0	0	0	0	0	0	0	0	0	0	0	0	0	0	0	0	0	0	0	0
Pdss2	10	43221385	+	2131	90	93	0	3	6	1	0	0	0	0	1	0	6	3	1	1	0	0	1	0	3	0	0	0	1	6	0	4	0	0	0	0	0	0	0	0	0	6	0	1	1	1	0	2	1
Bend3	10	43479039	+	6149	136	199	2	0	9	10	1	0	0	1	2	0	0	2	1	4	1	0	2	0	9	0	1	0	3	17	0	0	1	2	0	1	3	1	0	3	0	2	0	2	1	1	1	11	4
1700021F05Rik	10	43525120	-	998	661	661	0	1	14	8	2	2	1	1	3	1	26	9	8	3	2	1	5	2	31	1	2	0	2	53	1	0	2	0	0	0	8	21	7	14	0	14	1	33	4	10	21	3	11
Cd24a	10	43579068	+	1916	409	472	2	0	1	7	4	0	1	1	2	1	8	6	2	2	2	3	0	0	28	0	0	4	1	43	4	3	1	0	1	0	24	3	3	9	1	4	2	0	4	8	2	6	5
F830002L21Rik	10	43593326	+	1932	0	0	0	0	0	0	0	0	0	0	0	0	0	0	0	0	0	0	0	0	0	0	0	0	0	0	0	0	0	0	0	0	0	0	0	0	0	0	0	0	0	0	0	0	0
1700027J07Rik	10	43746057	+	1160	0	0	0	0	0	0	0	0	0	0	0	0	0	0	0	0	0	0	0	0	0	0	0	0	0	0	0	0	0	0	0	0	0	0	0	0	0	0	0	0	0	0	0	0	0
Qrsl1	10	43874189	-	2070	123	123	0	2	4	0	0	1	0	0	0	0	0	1	0	0	1	1	4	0	8	0	0	0	0	12	0	0	1	0	0	0	8	0	0	1	0	0	0	5	0	1	1	1	6
Rtn4ip1	10	43901706	+	3081	59	59	0	2	0	4	0	0	0	0	0	0	0	0	0	0	3	0	0	2	1	0	0	0	0	5	1	0	0	0	0	0	0	0	2	0	0	0	1	0	1	1	0	2	2
Aim1	10	43950306	-	7516	25	25	0	0	0	0	0	0	0	0	0	0	0	0	0	0	0	0	0	0	1	0	0	0	0	2	5	0	0	0	0	0	0	0	0	0	0	1	0	0	0	0	0	0	0
Speer5-ps1	10	44170346	+	1622	0	0	0	0	0	0	0	0	0	0	0	0	0	0	0	0	0	0	0	0	0	0	0	0	0	0	0	0	0	0	0	0	0	0	0	0	0	0	0	0	0	0	0	0	0
Atg5	10	44268257	+	2452	340	340	1	9	16	7	0	1	2	1	1	2	6	6	1	0	2	0	1	0	19	0	1	0	0	33	2	3	1	1	0	0	3	5	11	12	2	7	0	5	1	3	1	8	5
Mir1929	10	44359575	+	193	0	0	0	0	0	0	0	0	0	0	0	0	0	0	0	0	0	0	0	0	0	0	0	0	0	0	0	0	0	0	0	0	0	0	0	0	0	0	0	0	0	0	0	0	0
Prdm1	10	44437174	-	5243	28	28	0	0	0	0	0	0	0	0	0	0	0	0	0	0	1	4	0	0	1	0	0	0	0	2	0	0	0	0	0	0	1	0	0	0	0	0	0	0	0	0	0	0	5
Prep	10	45067113	+	2819	283	283	1	1	0	1	0	1	0	1	2	1	5	0	1	0	1	0	0	0	13	0	2	0	0	22	5	0	1	1	0	1	8	3	2	27	2	2	2	8	4	3	2	2	2
Popdc3	10	45289204	+	1951	0	0	0	0	0	0	0	0	0	0	0	0	0	0	0	0	0	0	0	0	0	0	0	0	0	0	0	0	0	0	0	0	0	0	0	0	0	0	0	0	0	0	0	0	0
Bves	10	45335661	+	1707	9	9	0	0	0	0	0	0	0	1	0	0	0	0	0	0	0	0	0	0	0	0	0	0	0	1	0	0	0	0	0	0	0	0	0	0	0	0	0	0	0	0	0	0	0
Lin28b	10	45376618	-	5503	203	203	0	12	1	7	0	1	0	0	3	0	1	0	0	1	0	0	0	1	7	0	0	0	1	16	0	0	3	0	0	0	21	0	2	8	0	7	1	9	1	0	0	12	0
Hace1	10	45577728	+	3885	40	40	0	0	0	0	0	0	1	0	0	0	0	0	0	1	0	0	0	0	1	0	0	0	0	3	0	0	0	0	0	1	0	0	0	0	0	9	0	0	0	3	1	1	0
D030045P18Rik	10	45807603	+	1992	0	0	0	0	0	0	0	0	0	0	0	0	0	0	0	0	0	0	0	0	0	0	0	0	0	0	0	0	0	0	0	0	0	0	0	0	0	0	0	0	0	0	0	0	0
Snord14d	10	46244647	+	123	0	0	0	0	0	0	0	0	0	0	0	0	0	0	0	0	0	0	0	0	0	0	0	0	0	0	0	0	0	0	0	0	0	0	0	0	0	0	0	0	0	0	0	0	0
Snord14c	10	46244648	+	122	0	0	0	0	0	0	0	0	0	0	0	0	0	0	0	0	0	0	0	0	0	0	0	0	0	0	0	0	0	0	0	0	0	0	0	0	0	0	0	0	0	0	0	0	0
C130030K03Rik	10	49093680	-	2263	0	0	0	0	0	0	0	0	0	0	0	0	0	0	0	0	0	0	0	0	0	0	0	0	0	0	0	0	0	0	0	0	0	0	0	0	0	0	0	0	0	0	0	0	0
Grik2	10	49099462	-	4972	0	0	0	0	0	0	0	0	0	0	0	0	0	0	0	0	0	0	0	0	0	0	0	0	0	0	0	0	0	0	0	0	0	0	0	0	0	0	0	0	0	0	0	0	0
Ascc3	10	50592568	+	7577	155	169	0	3	8	1	1	1	0	1	1	1	0	0	0	1	0	1	0	1	13	1	0	1	0	20	1	0	1	1	0	1	6	0	5	0	1	0	0	0	0	12	0	3	0
Sim1	10	50895550	+	7455	0	0	0	0	0	0	0	0	0	0	0	0	0	0	0	0	0	0	0	0	0	0	0	0	0	0	0	0	0	0	0	0	0	0	0	0	0	0	0	0	0	0	0	0	0
Gp49a	10	51480578	+	1405	0	0	0	0	0	0	0	0	0	0	0	0	0	0	0	0	0	0	0	0	0	0	0	0	0	0	0	0	0	0	0	0	0	0	0	0	0	0	0	0	0	0	0	0	0
Lilrb4	10	51490874	+	1518	0	0	0	0	0	0	0	0	0	0	0	0	0	0	0	0	0	0	0	0	0	0	0	0	0	0	0	0	0	0	0	0	0	0	0	0	0	0	0	0	0	0	0	0	0
Fam162b	10	51585449	-	655	16	16	0	0	0	0	0	0	0	0	0	0	8	0	0	0	0	0	0	0	1	0	0	0	0	1	0	0	0	0	0	0	1	0	1	0	0	0	1	0	1	0	0	0	0
Gprc6a	10	51614822	-	2956	0	0	0	0	0	0	0	0	0	0	0	0	0	0	0	0	0	0	0	0	0	0	0	0	0	0	0	0	0	0	0	0	0	0	0	0	0	0	0	0	0	0	0	0	0
Rfx6	10	51677659	+	3801	0	0	0	0	0	0	0	0	0	0	0	0	0	0	0	0	0	0	0	0	0	0	0	0	0	0	0	0	0	0	0	0	0	0	0	0	0	0	0	0	0	0	0	0	0
4933411G06Rik	10	51756173	-	1121	0	0	0	0	0	0	0	0	0	0	0	0	0	0	0	0	0	0	0	0	0	0	0	0	0	0	0	0	0	0	0	0	0	0	0	0	0	0	0	0	0	0	0	0	0
Vgll2	10	52022585	+	1566	0	0	0	0	0	0	0	0	0	0	0	0	0	0	0	0	0	0	0	0	0	0	0	0	0	0	0	0	0	0	0	0	0	0	0	0	0	0	0	0	0	0	0	0	0
Ros1	10	52045925	-	7501	0	0	0	0	0	0	0	0	0	0	0	0	0	0	0	0	0	0	0	0	0	0	0	0	0	0	0	0	0	0	0	0	0	0	0	0	0	0	0	0	0	0	0	0	0
Dcbld1	10	52233518	+	3125	97	97	0	6	1	6	1	0	0	0	0	1	0	0	0	0	0	0	1	0	3	0	0	0	0	9	7	0	2	0	1	1	0	0	0	0	0	4	0	3	0	6	1	0	2
Gopc	10	52337023	-	4417	66	66	0	1	0	2	0	1	0	4	0	0	0	0	0	0	0	0	0	0	3	0	0	0	0	5	0	0	0	0	0	1	0	1	1	0	1	0	0	0	0	0	0	0	1
Nepn	10	52391507	+	1923	0	0	0	0	0	0	0	0	0	0	0	0	0	0	0	0	0	0	0	0	0	0	0	0	0	0	0	0	0	0	0	0	0	0	0	0	0	0	0	0	0	0	0	0	0
Nus1	10	52417446	+	4714	319	319	0	10	2	4	0	1	0	0	1	2	8	0	0	2	3	2	12	0	21	1	2	3	0	33	1	2	1	0	0	0	0	0	1	1	1	1	1	2	1	7	7	5	5
Zfa	10	52542319	-	3520	11	22	0	0	0	8	0	0	0	0	0	0	0	0	0	0	0	0	0	0	1	0	0	0	0	1	0	0	0	0	0	0	0	0	0	1	0	0	1	0	0	0	2	0	0
Slc35f1	10	52690400	+	5073	15	15	0	0	0	0	0	2	0	0	0	0	0	0	0	0	0	0	0	0	2	0	1	0	0	2	0	0	0	0	0	0	0	0	0	0	0	0	0	0	0	0	0	0	0
Gm9766	10	53278080	-	2791	2	2	0	0	0	0	0	0	0	0	0	0	0	0	0	0	0	0	0	0	0	0	0	0	0	0	0	0	0	0	0	0	0	0	0	0	0	0	0	0	0	0	0	0	0
Gm19395	10	53280169	+	758	0	0	0	0	0	0	0	0	0	0	0	0	0	0	0	0	0	0	0	0	0	0	0	0	0	0	0	0	0	0	0	0	0	0	0	0	0	0	0	0	0	0	0	0	0
Pln	10	53337585	+	2580	0	0	0	0	0	0	0	0	0	0	0	0	0	0	0	0	0	0	0	0	0	0	0	0	0	0	0	0	0	0	0	0	0	0	0	0	0	0	0	0	0	0	0	0	0
Gm20597	10	53498442	-	5586	4	4	0	0	0	0	0	0	0	0	0	0	0	0	0	0	0	0	0	0	0	0	0	0	0	0	0	0	0	0	0	0	0	0	0	0	0	0	0	0	0	0	0	0	0
Mcm9	10	53537323	-	3973	12	12	0	0	0	0	0	0	0	0	0	0	0	0	0	0	0	0	0	0	1	0	0	0	0	1	0	0	0	0	0	0	0	0	0	0	0	0	0	0	0	0	1	0	0
Asf1a	10	53596860	+	2282	372	372	0	3	5	11	0	0	1	0	1	0	5	0	0	3	2	1	4	2	19	0	4	1	0	38	19	1	1	0	2	2	10	14	2	7	0	0	2	2	1	12	3	12	0
Fam184a	10	53633144	-	4050	47	47	0	0	0	0	0	0	0	0	0	1	2	0	0	0	0	0	0	0	2	0	1	0	0	6	0	2	0	0	0	0	0	0	1	0	0	0	0	0	0	0	0	0	0
Man1a	10	53906032	-	3989	0	0	0	0	0	0	0	0	0	0	0	0	0	0	0	0	0	0	0	0	0	0	0	0	0	0	0	0	0	0	0	0	0	0	0	0	0	0	0	0	0	0	0	0	0
Gm16998	10	54075821	+	1330	0	0	0	0	0	0	0	0	0	0	0	0	0	0	0	0	0	0	0	0	0	0	0	0	0	0	0	0	0	0	0	0	0	0	0	0	0	0	0	0	0	0	0	0	0
D630037F22Rik	10	56014293	-	7339	68	68	0	0	0	5	0	0	1	0	0	1	0	0	0	0	0	3	0	0	2	0	0	0	0	4	1	0	1	0	0	1	1	0	0	10	0	0	2	0	0	0	0	0	0
Msl3l2	10	56106816	+	2240	6	6	0	0	0	0	0	0	0	0	0	0	0	0	1	0	0	0	0	0	0	0	0	0	0	0	0	0	3	0	0	0	0	0	0	0	0	0	0	0	0	0	0	0	0
Gja1	10	56377199	+	3205	1354	1354	2	16	18	29	3	4	2	7	10	6	18	12	10	4	3	2	21	3	68	3	4	5	5	128	31	6	2	2	6	6	19	11	8	76	7	17	2	22	6	19	15	24	7
4930467K11Rik	10	57478382	-	823	0	0	0	0	0	0	0	0	0	0	0	0	0	0	0	0	0	0	0	0	0	0	0	0	0	0	0	0	0	0	0	0	0	0	0	0	0	0	0	0	0	0	0	0	0
Hsf2	10	57486284	+	2723	135	153	0	3	0	2	1	1	0	0	0	0	7	0	1	2	0	7	2	0	9	0	0	1	0	15	6	0	0	1	2	0	0	7	1	1	0	2	2	4	5	4	3	1	0
Serinc1	10	57515774	-	2978	380	380	0	2	13	6	6	0	0	1	0	0	2	2	0	1	0	1	0	1	17	0	2	1	1	27	2	4	4	1	2	1	1	2	16	14	1	2	0	2	1	11	1	2	7
Pkib	10	57631880	+	6139	0	0	0	0	0	0	0	0	0	0	0	0	0	0	0	0	0	0	0	0	0	0	0	0	0	0	0	0	0	0	0	0	0	0	0	0	0	0	0	0	0	0	0	0	0
Fabp7	10	57784822	+	862	17	17	0	0	0	0	0	0	0	0	0	0	0	0	1	1	0	0	0	0	3	0	0	0	0	1	0	0	0	0	0	0	0	0	0	0	0	9	0	0	0	0	0	0	0
Smpdl3a	10	57794443	+	1891	0	0	0	0	0	0	0	0	0	0	0	0	0	0	0	0	0	0	0	0	0	0	0	0	0	0	0	0	0	0	0	0	0	0	0	0	0	0	0	0	0	0	0	0	0
Dux	10	58230650	-	2125	0	0	0	0	0	0	0	0	0	0	0	0	0	0	0	0	0	0	0	0	0	0	0	0	0	0	0	0	0	0	0	0	0	0	0	0	0	0	0	0	0	0	0	0	0
Gm4981	10	58234847	-	1913	0	3	0	0	0	0	0	0	0	0	0	0	0	0	0	0	0	0	0	0	0	0	0	0	0	0	0	0	0	0	0	0	0	0	0	0	0	0	0	0	0	1	0	0	0
Gcc2	10	58255425	+	6611	252	252	0	7	1	1	4	0	0	2	1	3	2	0	1	0	1	1	3	0	15	0	0	0	0	24	1	0	1	0	0	1	0	5	13	1	0	4	1	6	1	1	3	1	10
Lims1	10	58323365	+	5041	267	267	2	2	2	1	2	0	0	2	3	1	3	2	1	1	1	1	2	0	15	0	5	1	0	30	2	1	1	2	0	1	6	6	5	21	1	9	0	1	0	1	3	4	4
Ranbp2	10	58446751	+	9576	365	368	0	2	1	0	1	4	1	5	3	1	1	0	2	2	0	0	2	0	18	1	0	0	1	30	12	1	1	0	4	4	6	0	5	9	2	8	3	2	2	8	0	9	12
Ccdc138	10	58497836	+	2566	56	56	0	0	0	6	0	0	0	0	0	0	0	0	0	1	1	1	0	0	2	0	0	0	0	3	0	1	0	0	0	0	0	1	1	1	0	0	0	2	0	0	1	0	0
Edar	10	58600787	-	3780	0	0	0	0	0	0	0	0	0	0	0	0	0	0	0	0	0	0	0	0	0	0	0	0	0	0	0	0	0	0	0	0	0	0	0	0	0	0	0	0	0	0	0	0	0
BB019430	10	58696644	+	1420	0	1	0	1	0	0	0	0	0	0	0	0	0	0	0	0	0	0	0	0	0	0	0	0	0	0	0	0	0	0	0	0	0	0	0	0	0	0	0	0	0	0	0	0	0
Sh3rf3	10	58813258	+	5881	0	0	0	0	0	0	0	0	0	0	0	0	0	0	0	0	0	0	0	0	0	0	0	0	0	0	0	0	0	0	0	0	0	0	0	0	0	0	0	0	0	0	0	0	0
10-Sep	10	59141626	-	2754	134	134	0	1	0	6	0	0	0	10	0	0	0	0	0	1	4	3	6	2	4	0	0	0	0	13	1	0	1	0	0	0	0	1	2	0	0	11	0	1	3	0	0	2	0
Sowahc	10	59221821	+	4612	22	22	0	0	0	2	0	0	0	0	0	0	0	0	0	0	0	0	1	0	0	0	0	0	0	4	0	0	0	0	0	0	0	0	1	0	0	5	0	1	0	0	0	0	1
P4ha1	10	59323195	+	4143	137	137	1	1	1	1	0	0	1	0	0	0	4	0	0	0	1	0	2	1	9	0	0	0	1	12	0	0	0	0	0	1	2	2	3	3	0	1	1	4	2	0	8	1	0
Pla2g12b	10	59403584	+	1166	0	0	0	0	0	0	0	0	0	0	0	0	0	0	0	0	0	0	0	0	0	0	0	0	0	0	0	0	0	0	0	0	0	0	0	0	0	0	0	0	0	0	0	0	0
Oit3	10	59422959	-	2816	0	0	0	0	0	0	0	0	0	0	0	0	0	0	0	0	0	0	0	0	0	0	0	0	0	0	0	0	0	0	0	0	0	0	0	0	0	0	0	0	0	0	0	0	0
Ccdc109a	10	59446983	-	2972	60	60	0	0	1	0	0	0	0	0	0	0	1	0	0	0	0	0	0	0	2	0	0	0	1	4	2	1	0	0	0	0	1	0	0	2	0	0	0	2	5	1	0	0	3
Micu1	10	59702534	+	2374	32	32	0	0	0	0	0	0	0	0	0	0	0	0	0	3	0	0	0	1	2	0	0	0	0	2	0	0	0	0	0	0	0	1	2	2	0	1	0	0	1	2	0	3	0
Dnajb12	10	59879490	+	1874	52	52	0	1	1	2	0	1	1	0	0	0	0	0	0	0	1	1	0	0	1	0	0	0	0	5	4	0	0	0	0	0	0	0	1	0	0	4	0	0	0	4	0	2	0
Ddit4	10	59949674	-	1785	176	176	1	1	0	0	1	0	1	0	0	0	5	0	1	0	1	0	0	1	6	0	0	0	0	10	0	0	0	0	1	0	3	1	2	38	0	5	0	1	1	19	0	20	0
Anapc16	10	59987908	-	1429	331	331	0	2	3	7	0	0	1	0	0	0	0	17	0	0	1	0	4	1	12	0	1	0	1	26	8	1	1	0	0	0	3	3	14	5	2	4	1	7	0	11	0	3	4
Ascc1	10	60002704	+	1678	200	200	0	0	7	0	0	1	0	1	0	1	3	1	0	2	0	0	0	1	11	0	0	1	0	19	2	1	0	0	1	0	2	16	2	1	0	0	0	0	1	17	0	5	2
Spock2	10	60106156	+	4015	7	7	0	0	0	0	0	0	0	0	0	0	0	0	0	0	0	0	0	0	0	0	0	0	0	1	2	0	0	0	0	0	0	0	0	0	0	0	0	0	0	1	0	0	0
Chst3	10	60181527	-	6212	0	0	0	0	0	0	0	0	0	0	0	0	0	0	0	0	0	0	0	0	0	0	0	0	0	0	0	0	0	0	0	0	0	0	0	0	0	0	0	0	0	0	0	0	0
Psap	10	60277527	+	2833	162	265	1	4	1	3	1	1	1	4	2	0	1	0	12	2	2	1	2	0	11	0	4	0	0	27	6	1	2	0	2	3	4	17	1	12	0	1	1	4	1	10	4	1	6
Cdh23	10	60302749	-	11355	1	1	0	0	0	0	0	0	0	1	0	0	0	0	0	0	0	0	0	0	0	0	0	0	0	0	0	0	0	0	0	0	0	0	0	0	0	0	0	0	0	0	0	0	0
4632428N05Rik	10	60346750	+	4946	14	14	0	0	0	0	0	0	0	1	0	0	0	0	1	0	0	0	0	0	1	0	0	0	0	2	0	0	0	0	0	0	0	0	0	0	0	0	0	0	0	0	0	0	0
Gm17455	10	60399625	+	957	0	0	0	0	0	0	0	0	0	0	0	0	0	0	0	0	0	0	0	0	0	0	0	0	0	0	0	0	0	0	0	0	0	0	0	0	0	0	0	0	0	0	0	0	0
Slc29a3	10	60712071	-	5340	33	47	0	1	6	0	0	0	0	0	0	0	0	0	0	0	0	1	0	0	1	0	0	0	0	5	0	0	0	0	0	0	2	5	0	0	1	1	0	0	0	4	0	0	0
Unc5b	10	60762594	-	5967	183	183	1	0	4	2	0	0	0	0	1	1	1	0	0	0	0	0	0	0	7	1	0	0	1	16	9	0	1	0	1	0	4	0	2	0	1	15	3	1	1	1	0	0	1
Pldi	10	60928225	-	953	0	0	0	0	0	0	0	0	0	0	0	0	0	0	0	0	0	0	0	0	0	0	0	0	0	0	0	0	0	0	0	0	0	0	0	0	0	0	0	0	0	0	0	0	0
4930565A17	10	61031202	+	1231	0	0	0	0	0	0	0	0	0	0	0	0	0	0	0	0	0	0	0	0	0	0	0	0	0	0	0	0	0	0	0	0	0	0	0	0	0	0	0	0	0	0	0	0	0
Pcbd1	10	61089242	+	910	62	62	0	0	1	2	0	1	0	0	0	0	1	0	1	0	0	0	0	1	4	0	0	0	0	7	0	0	0	0	0	0	0	0	0	0	0	4	0	0	0	7	4	1	1
Sgpl1	10	61098641	-	4223	224	224	0	6	7	10	1	0	0	1	0	2	3	6	7	5	0	1	1	0	12	1	1	0	0	13	4	0	1	0	0	0	1	1	1	9	0	1	0	0	0	9	0	0	0
Tbata	10	61171863	+	2123	2	2	0	0	0	0	0	0	0	0	0	0	0	0	0	0	0	0	0	0	0	0	0	0	0	0	0	0	0	0	0	0	0	0	0	0	0	0	0	0	0	0	0	0	0
Adamts14	10	61197111	-	5288	26	26	0	0	0	0	0	0	0	0	0	0	0	0	0	0	0	0	0	0	3	0	0	0	0	3	3	0	0	0	0	0	0	0	0	0	0	0	0	0	0	0	0	1	5
Prf1	10	61297735	+	2154	0	0	0	0	0	0	0	0	0	0	0	0	0	0	0	0	0	0	0	0	0	0	0	0	0	0	0	0	0	0	0	0	0	0	0	0	0	0	0	0	0	0	0	0	0
Pald1	10	61319656	-	4374	159	159	0	1	2	12	0	0	0	0	0	1	0	0	0	2	0	1	0	0	5	0	0	1	0	10	1	0	3	0	0	0	2	12	6	9	0	5	2	0	1	2	0	0	9
Nodal	10	61417871	+	2194	252	252	0	3	8	7	0	0	0	1	7	0	0	0	3	0	0	0	2	0	15	2	1	0	0	30	3	0	1	1	0	0	7	6	0	9	1	1	0	5	3	11	0	2	6
Eif4ebp2	10	61432496	-	1886	321	361	0	8	2	12	3	0	1	6	0	1	2	1	0	9	1	2	7	1	20	0	5	3	0	29	13	0	3	0	1	2	8	2	11	8	0	6	0	2	7	0	1	0	7
Lrrc20	10	61475732	+	2721	7	7	0	0	0	0	0	0	0	0	0	0	0	0	0	0	0	0	0	0	1	0	0	0	0	0	0	1	0	0	0	0	0	0	0	0	0	0	0	0	0	0	0	0	1
Npffr1	10	61595383	+	1407	0	0	0	0	0	0	0	0	0	0	0	0	0	0	0	0	0	0	0	0	0	0	0	0	0	0	0	0	0	0	0	0	0	0	0	0	0	0	0	0	0	0	0	0	0
Ppa1	10	61648520	+	1392	1945	1960	1	20	31	19	2	5	2	7	8	4	39	2	3	2	4	2	6	3	100	0	5	1	4	195	54	3	5	8	3	6	39	36	18	34	4	54	4	35	23	45	26	36	12
Sar1a	10	61680220	+	2702	852	857	3	17	20	9	4	4	4	1	2	1	19	13	3	2	1	0	14	0	41	1	1	2	3	66	4	3	1	0	1	2	3	9	11	32	5	18	7	4	12	15	17	25	10
Tysnd1	10	61695413	+	2386	50	50	0	3	0	4	0	1	0	0	0	0	1	0	0	0	0	1	0	0	2	0	0	0	0	5	0	0	0	0	0	0	6	0	0	1	0	0	0	0	0	0	2	1	3
Aifm2	10	61715162	+	3567	30	30	0	2	0	0	0	0	0	0	0	0	1	0	0	0	0	0	1	0	2	0	0	0	0	3	0	0	0	0	0	0	0	0	0	0	0	0	0	0	0	0	0	3	0
H2afy2	10	61738646	-	2010	73	73	1	3	0	0	3	0	0	0	0	0	1	0	1	1	0	0	0	0	1	0	0	0	0	7	0	2	0	0	0	0	0	0	0	2	0	0	0	4	0	0	0	4	0
Mir5108	10	61774636	+	185	0	0	0	0	0	0	0	0	0	0	0	0	0	0	0	0	0	0	0	0	0	0	0	0	0	0	0	0	0	0	0	0	0	0	0	0	0	0	0	0	0	0	0	0	0
Col13a1	10	61838497	-	3000	5	5	0	0	0	0	0	0	0	0	0	2	0	0	0	0	0	0	0	0	0	0	0	0	0	1	0	0	0	0	0	0	0	0	0	0	0	0	0	0	0	0	1	0	0
2010107G23Rik	10	62107655	-	1831	39	39	0	0	0	0	0	0	0	0	0	0	0	0	0	0	0	0	0	0	2	0	0	0	0	3	0	0	0	0	0	0	1	2	0	4	1	0	0	0	0	2	0	1	0
Neurog3	10	62132989	+	1640	4	4	0	0	0	3	0	0	0	0	0	0	0	0	0	0	0	0	0	0	1	0	0	0	0	0	0	0	0	0	0	0	0	0	0	0	0	0	0	0	0	0	0	0	0
Tspan15	10	62185395	-	3705	37	37	0	0	1	0	0	0	0	0	0	0	1	0	0	0	0	0	0	0	1	0	0	0	0	2	0	0	0	0	1	0	1	0	0	6	0	0	0	0	0	0	8	1	0
Tacr2	10	62252337	+	2358	0	0	0	0	0	0	0	0	0	0	0	0	0	0	0	0	0	0	0	0	0	0	0	0	0	0	0	0	0	0	0	0	0	0	0	0	0	0	0	0	0	0	0	0	0
Hk1	10	62268854	-	4609	32	39	0	0	0	3	0	0	0	0	0	0	1	0	0	0	0	0	0	0	2	0	0	0	1	1	2	3	1	0	0	0	0	0	0	0	0	0	1	1	0	4	0	4	0
2210417K05Rik	10	62340506	+	657	1	1	0	1	0	0	0	0	0	0	0	0	0	0	0	0	0	0	0	0	0	0	0	0	0	0	0	0	0	0	0	0	0	0	0	0	0	0	0	0	0	0	0	0	0
Hkdc1	10	62383136	-	3583	0	0	0	0	0	0	0	0	0	0	0	0	0	0	0	0	0	0	0	0	0	0	0	0	0	0	0	0	0	0	0	0	0	0	0	0	0	0	0	0	0	0	0	0	0
Supv3l1	10	62429377	-	2490	132	132	0	7	0	3	2	0	0	1	2	0	0	0	0	0	0	1	0	0	6	0	0	0	0	11	3	0	0	0	0	0	0	1	9	3	0	0	0	1	0	3	0	13	1
4930507D05Rik	10	62449059	+	2294	1	1	0	0	0	0	0	0	0	0	0	0	0	0	0	0	0	0	0	0	0	0	0	0	0	0	0	0	0	0	0	0	0	0	0	1	0	0	0	0	0	0	0	0	0
Vps26a	10	62454842	-	3352	564	564	0	8	2	11	1	0	1	0	4	3	21	2	1	2	2	1	1	0	27	0	0	1	1	42	5	2	0	1	1	0	5	21	16	7	4	25	2	4	1	26	8	5	5
Srgn	10	62494427	-	1038	4	4	0	0	0	0	0	0	0	0	0	0	0	0	0	0	0	0	0	0	0	0	0	0	0	1	0	0	0	0	0	0	0	0	0	0	0	0	0	0	0	0	0	0	0
2510003E04Rik	10	62558469	-	2572	80	80	1	1	1	1	0	0	0	2	0	0	0	0	1	1	0	0	0	0	3	0	0	0	0	8	0	0	0	0	0	0	0	0	0	0	1	4	0	4	0	1	2	8	2
Ddx21	10	62580246	-	4843	3198	3206	6	64	35	55	17	2	5	10	13	12	33	9	16	27	15	6	27	7	137	2	15	6	12	256	81	11	11	3	10	12	56	19	30	58	6	62	16	16	50	92	60	73	41
Ddx50	10	62616022	-	2607	262	270	0	1	4	6	1	0	2	0	0	1	5	0	1	0	3	0	2	0	9	0	0	1	0	20	3	0	1	0	1	0	1	7	4	2	0	2	2	3	8	8	2	6	7
Stox1	10	62659421	-	3202	0	0	0	0	0	0	0	0	0	0	0	0	0	0	0	0	0	0	0	0	0	0	0	0	0	0	0	0	0	0	0	0	0	0	0	0	0	0	0	0	0	0	0	0	0
Ccar1	10	62743927	-	4578	1091	1109	8	32	34	25	11	6	4	7	8	12	8	4	9	17	12	10	13	6	45	2	10	3	4	75	14	8	3	1	7	12	6	15	6	22	7	4	7	13	10	26	4	3	21
Snord98	10	62765578	-	128	0	0	0	0	0	0	0	0	0	0	0	0	0	0	0	0	0	0	0	0	0	0	0	0	0	0	0	0	0	0	0	0	0	0	0	0	0	0	0	0	0	0	0	0	0
Tet1	10	62804569	-	14182	1486	1495	5	15	44	28	4	5	9	27	8	16	22	1	5	76	9	3	9	2	56	2	18	4	2	113	20	12	0	1	6	2	8	28	15	16	9	8	10	17	35	11	1	31	54
Slc25a16	10	62920532	+	3241	27	28	0	0	0	2	0	0	0	1	0	0	0	0	0	1	0	0	0	0	1	0	0	0	0	2	1	0	1	0	1	0	1	1	0	0	1	0	0	0	1	1	0	0	0
Dna2	10	62946928	+	4222	123	123	1	0	4	5	1	1	0	0	1	0	0	1	0	0	0	1	0	0	4	1	1	3	0	11	1	0	0	1	1	1	4	4	1	2	1	0	1	6	0	0	0	6	4
Rufy2	10	62980122	+	9036	52	52	0	0	1	0	1	0	0	0	0	0	0	0	0	0	3	0	0	0	0	0	0	0	0	3	3	0	1	0	0	0	1	0	0	1	1	1	0	0	0	0	2	1	3
Hnrnph3	10	63014663	-	2268	272	272	1	6	2	3	0	0	0	2	1	0	6	3	0	0	2	0	2	0	10	0	0	0	0	23	1	2	0	0	0	0	7	1	8	9	0	1	1	7	1	14	2	9	0
Pbld2	10	63024411	+	2311	4	4	0	0	1	0	0	0	0	0	0	0	0	0	0	0	0	0	0	0	0	0	0	0	0	0	0	0	0	0	0	0	0	0	0	0	0	0	0	0	0	0	0	0	0
Pbld1	10	63061516	+	2043	0	0	0	0	0	0	0	0	0	0	0	0	0	0	0	0	0	0	0	0	0	0	0	0	0	0	0	0	0	0	0	0	0	0	0	0	0	0	0	0	0	0	0	0	0
Atoh7	10	63100055	+	550	2	2	0	0	0	0	0	0	0	0	0	0	0	0	0	0	0	0	0	0	0	0	0	0	0	1	0	0	0	0	0	0	0	0	0	0	0	0	0	0	0	0	0	0	0
Mypn	10	63115794	-	5346	5	5	0	0	0	0	0	0	0	0	0	0	0	0	0	0	0	0	0	0	0	0	0	0	0	0	0	0	0	0	0	0	0	0	0	0	0	0	0	0	0	0	0	0	0
Herc4	10	63243696	+	4143	290	290	2	0	4	6	2	0	0	1	0	1	2	1	0	5	1	0	1	0	21	0	0	0	0	28	2	0	0	0	0	0	3	2	14	3	1	3	0	10	6	3	0	7	7
Sirt1	10	63319004	-	4010	223	223	0	0	4	11	0	1	1	2	0	0	0	0	0	1	4	0	2	0	12	0	1	0	0	16	15	2	1	0	2	0	9	0	3	3	0	8	3	3	3	4	3	3	4
Dnajc12	10	63382342	+	1465	25	25	0	0	0	0	0	0	0	0	0	0	0	0	1	0	0	0	0	0	2	0	0	0	0	1	0	0	0	0	0	0	0	0	1	0	0	1	1	0	0	0	1	2	4
Ctnna3	10	63429997	+	4024	0	0	0	0	0	0	0	0	0	0	0	0	0	0	0	0	0	0	0	0	0	0	0	0	0	0	0	0	0	0	0	0	0	0	0	0	0	0	0	0	0	0	0	0	0
Lrrtm3	10	63928496	-	3952	0	0	0	0	0	0	0	0	0	0	0	0	0	0	0	0	0	0	0	0	0	0	0	0	0	0	0	0	0	0	0	0	0	0	0	0	0	0	0	0	0	0	0	0	0
1700023F02Rik	10	66120608	-	445	0	0	0	0	0	0	0	0	0	0	0	0	0	0	0	0	0	0	0	0	0	0	0	0	0	0	0	0	0	0	0	0	0	0	0	0	0	0	0	0	0	0	0	0	0
Reep3	10	67009188	-	5650	237	273	0	7	2	7	0	0	0	4	0	1	8	10	10	0	1	1	8	1	9	0	5	1	0	21	9	1	3	0	0	1	0	1	0	26	2	0	0	0	7	2	1	1	1
Jmjd1c	10	67127157	+	9047	665	669	3	7	4	29	3	2	3	5	4	0	12	3	2	4	12	4	1	0	40	1	2	0	3	58	6	10	0	2	1	4	3	4	8	7	1	7	1	2	13	8	0	12	6
Nrbf2	10	67266688	-	1889	71	144	2	2	5	1	1	0	0	0	0	1	0	0	0	2	0	0	0	0	5	0	1	0	1	14	1	0	0	2	0	0	1	10	3	0	0	5	2	3	1	11	0	0	3
Egr2	10	67537768	+	3065	8	8	0	0	0	0	0	0	0	0	0	0	0	0	0	0	0	0	0	0	0	0	0	0	0	0	1	0	0	0	0	0	0	0	0	0	0	0	0	0	0	0	0	0	0
Ado	10	67544510	-	4545	156	156	0	2	0	3	0	0	0	0	1	0	0	1	0	0	0	0	3	2	6	0	0	0	0	15	0	2	0	0	0	0	2	3	5	8	0	10	0	5	2	0	1	7	0
Zfp365	10	67886104	-	4357	152	152	0	0	0	2	1	0	0	0	0	1	7	1	2	0	0	0	0	0	8	0	0	0	1	8	4	0	0	0	1	0	10	0	0	20	0	3	0	1	1	0	0	1	0
Rtkn2	10	67979497	+	4032	52	52	0	4	0	0	0	0	0	0	0	0	0	0	0	0	0	0	0	1	4	1	0	0	0	4	0	0	0	0	0	0	0	3	0	1	0	0	0	0	0	5	1	0	0
Arid5b	10	68095592	-	4594	88	88	0	0	0	0	0	4	0	1	0	0	0	0	0	5	3	0	0	2	4	1	0	0	0	4	4	0	1	0	0	0	0	1	1	0	1	0	1	1	0	1	1	1	2
4930545H06Rik	10	68319064	-	869	0	0	0	0	0	0	0	0	0	0	0	0	0	0	0	0	0	0	0	0	0	0	0	0	0	0	0	0	0	0	0	0	0	0	0	0	0	0	0	0	0	0	0	0	0
1700040L02Rik	10	68430955	-	1338	0	0	0	0	0	0	0	0	0	0	0	0	0	0	0	0	0	0	0	0	0	0	0	0	0	0	0	0	0	0	0	0	0	0	0	0	0	0	0	0	0	0	0	0	0
Tmem26	10	68723645	+	5152	1	1	0	0	0	0	0	0	0	0	0	0	0	0	0	0	0	0	0	0	0	0	0	0	0	0	0	0	0	0	0	0	0	0	0	0	0	0	0	0	0	0	0	1	0
Rhobtb1	10	69208451	+	4724	14	14	0	0	0	0	0	0	0	0	0	0	0	0	0	0	0	0	0	0	2	0	0	0	0	2	0	0	0	0	0	0	0	0	0	0	0	0	0	0	0	0	0	0	1
Cdk1	10	69336634	-	2960	2304	2318	0	32	41	43	4	2	3	5	3	4	48	9	9	4	9	2	36	3	112	3	5	2	5	179	15	10	5	1	2	6	19	25	57	35	5	62	5	25	48	15	14	37	43
Ank3	10	69533607	+	10785	151	159	0	5	0	0	0	0	1	2	1	1	0	0	1	1	1	1	0	1	8	0	1	0	0	14	1	2	0	0	0	2	0	0	4	2	0	2	0	0	0	2	2	1	8
Ccdc6	10	70097020	+	5611	98	98	0	0	1	0	0	0	1	1	1	0	3	1	0	0	0	1	1	0	5	0	1	0	0	11	0	1	0	0	1	3	1	1	0	7	1	0	0	1	1	0	0	0	4
2310015B20Rik	10	70204566	+	543	0	0	0	0	0	0	0	0	0	0	0	0	0	0	0	0	0	0	0	0	0	0	0	0	0	0	0	0	0	0	0	0	0	0	0	0	0	0	0	0	0	0	0	0	0
Slc16a9	10	70245175	+	3663	0	0	0	0	0	0	0	0	0	0	0	0	0	0	0	0	0	0	0	0	0	0	0	0	0	0	0	0	0	0	0	0	0	0	0	0	0	0	0	0	0	0	0	0	0
Fam13c	10	70440567	+	3610	28	28	0	0	0	0	0	0	0	0	0	0	0	0	1	0	0	0	2	0	3	0	0	0	0	4	0	0	0	0	0	0	0	5	0	0	0	0	0	0	0	0	0	0	1
Phyhipl	10	70557685	-	3110	28	28	0	0	0	0	0	0	0	0	0	0	0	0	0	0	0	0	0	0	1	0	0	0	0	3	2	0	0	0	0	0	0	0	0	0	0	5	0	0	0	0	0	3	0
D630013N20Rik	10	70601048	-	2182	0	0	0	0	0	0	0	0	0	0	0	0	0	0	0	0	0	0	0	0	0	0	0	0	0	0	0	0	0	0	0	0	0	0	0	0	0	0	0	0	0	0	0	0	0
Bicc1	10	70925095	-	3201	4	4	0	0	0	0	0	0	0	0	0	0	0	0	0	0	0	0	0	0	0	0	0	0	0	0	0	0	0	0	0	0	0	0	0	0	0	0	0	0	0	0	0	0	0
C730027H18Rik	10	71168736	-	2400	0	0	0	0	0	0	0	0	0	0	0	0	0	0	0	0	0	0	0	0	0	0	0	0	0	0	0	0	0	0	0	0	0	0	0	0	0	0	0	0	0	0	0	0	0
Tfam	10	71225476	-	4018	475	475	0	5	5	4	0	2	1	0	4	2	6	5	0	4	1	0	4	1	24	0	4	2	1	31	8	0	1	0	2	0	1	15	4	28	3	19	1	6	4	12	11	15	10
Ube2d1	10	71254979	-	1531	51	51	0	0	0	1	0	0	1	0	0	0	0	0	0	0	0	0	0	0	0	0	0	0	0	2	0	0	0	0	1	0	0	0	0	0	0	1	0	0	1	4	2	0	3
Cisd1	10	71330493	-	1065	1083	1119	0	18	7	20	1	1	0	1	0	1	5	0	5	4	3	2	4	0	49	3	3	3	0	81	12	2	2	0	2	3	18	23	8	10	1	22	1	9	16	24	24	18	9
Ipmk	10	71347692	+	5517	107	136	1	1	6	5	2	0	0	0	0	0	2	0	0	1	1	1	0	0	7	0	0	0	0	15	3	2	0	0	0	1	0	0	2	12	1	0	0	1	0	1	0	0	0
1700049L16Rik	10	71979884	-	906	0	0	0	0	0	0	0	0	0	0	0	0	0	0	0	0	0	0	0	0	0	0	0	0	0	0	0	0	0	0	0	0	0	0	0	0	0	0	0	0	0	0	0	0	0
Zwint	10	72654794	+	2776	655	657	2	6	2	4	2	0	1	2	3	1	3	0	3	3	0	0	4	1	34	1	2	2	2	50	3	1	1	0	1	4	15	12	11	23	4	12	1	6	7	23	20	14	2
A330049N07Rik	10	72973302	-	2089	0	0	0	0	0	0	0	0	0	0	0	0	0	0	0	0	0	0	0	0	0	0	0	0	0	0	0	0	0	0	0	0	0	0	0	0	0	0	0	0	0	0	0	0	0
Pcdh15	10	73821766	+	16087	13	13	1	0	0	0	0	6	0	0	0	0	0	0	0	0	0	0	0	0	1	0	0	0	0	1	0	0	0	0	0	1	0	0	0	0	0	0	0	0	0	0	0	1	0
Rtdr1	10	74957476	-	1323	0	0	0	0	0	0	0	0	0	0	0	0	0	0	0	0	0	0	0	0	0	0	0	0	0	0	0	0	0	0	0	0	0	0	0	0	0	0	0	0	0	0	0	0	0
Gnaz	10	74967130	+	2535	15	15	0	1	0	0	0	0	0	0	0	0	0	0	0	0	0	0	0	0	0	0	0	0	0	3	1	0	0	0	0	0	1	2	0	0	0	1	0	0	0	1	0	0	0
Rab36	10	75036988	+	2720	25	26	0	0	0	0	0	0	0	0	0	0	0	0	0	0	1	0	0	0	3	0	0	1	0	3	0	0	1	0	0	3	0	0	0	0	0	0	0	1	0	0	4	0	0
Bcr	10	75060795	+	6637	45	45	0	0	0	2	1	0	0	0	0	0	0	0	0	0	2	0	3	0	2	0	0	0	0	2	8	1	2	0	0	0	0	0	0	0	1	0	0	0	0	0	0	2	0
Specc1l	10	75211972	+	6538	55	55	1	0	0	5	0	1	0	1	2	0	0	0	0	0	0	1	1	0	4	1	0	0	0	7	0	0	0	0	0	0	1	0	0	0	0	1	0	0	0	0	0	0	0
Adora2a	10	75316842	+	2634	0	0	0	0	0	0	0	0	0	0	0	0	0	0	0	0	0	0	0	0	0	0	0	0	0	0	0	0	0	0	0	0	0	0	0	0	0	0	0	0	0	0	0	0	0
Gm5779	10	75351954	+	1007	10	80	0	0	4	1	1	0	0	0	0	0	0	2	0	2	0	0	1	1	2	0	0	0	0	4	1	0	0	0	0	0	7	3	1	3	0	0	0	3	0	0	1	0	4
Upb1	10	75406933	+	1535	4	4	0	0	0	0	0	0	0	0	0	0	0	0	0	0	0	0	0	0	0	0	0	0	0	0	0	0	0	0	0	0	0	0	0	0	0	0	0	0	0	0	0	1	0
4933407G14Rik	10	75449409	+	1362	0	0	0	0	0	0	0	0	0	0	0	0	0	0	0	0	0	0	0	0	0	0	0	0	0	0	0	0	0	0	0	0	0	0	0	0	0	0	0	0	0	0	0	0	0
1110038D17Rik	10	75506813	-	3010	37	37	0	0	0	0	0	0	0	0	0	0	0	0	0	0	0	0	1	0	1	0	0	0	0	4	0	0	0	0	0	0	0	0	0	0	0	3	0	3	0	0	0	8	0
Snrpd3	10	75517941	+	704	2446	2446	1	33	34	39	5	5	4	7	3	5	70	7	8	4	9	3	24	6	118	2	8	8	5	204	41	1	6	2	3	7	45	38	33	40	7	69	11	32	27	74	31	39	37
AI646023	10	75550124	-	4701	2	2	0	0	0	0	0	0	0	0	0	0	0	0	0	0	0	0	0	0	0	0	0	0	0	0	0	0	0	0	0	2	0	0	0	0	0	0	0	0	0	0	0	0	0
Ggt1	10	75573492	+	2122	5	5	0	0	1	0	0	0	0	0	0	0	0	0	0	0	0	0	0	0	0	0	0	0	0	0	0	0	0	0	0	0	0	0	0	0	0	0	0	0	0	0	0	0	1
Ggt5	10	75589280	+	4237	0	0	0	0	0	0	0	0	0	0	0	0	0	0	0	0	0	0	0	0	0	0	0	0	0	0	0	0	0	0	0	0	0	0	0	0	0	0	0	0	0	0	0	0	0
Susd2	10	75636618	-	3355	9	9	0	0	0	0	0	0	0	0	0	0	0	0	0	0	0	0	0	0	0	0	0	0	0	0	0	0	0	0	0	0	0	0	2	0	0	0	0	0	0	0	0	0	0
Cabin1	10	75646109	-	7560	443	446	2	9	0	11	16	4	5	4	2	5	4	1	5	0	6	3	3	0	21	0	6	0	0	34	5	5	1	0	0	0	1	15	2	1	2	9	8	0	2	4	6	9	30
Ddt	10	75771232	-	709	728	728	0	3	5	3	3	0	1	4	1	2	5	8	1	1	4	1	5	0	32	1	3	1	0	59	18	3	0	0	1	1	12	16	6	8	2	15	3	11	7	22	3	13	6
Gstt3	10	75774121	-	1973	75	75	0	0	0	0	0	1	1	0	0	0	3	0	1	0	0	0	3	0	3	0	0	0	0	4	1	0	0	0	1	0	0	0	0	0	1	0	0	4	0	0	3	0	0
Gstt1	10	75783812	-	1137	38	38	0	0	0	0	0	0	0	0	0	0	0	0	0	1	0	0	0	0	0	0	1	0	0	3	0	0	0	0	0	0	0	0	0	0	0	0	1	0	0	12	0	0	0
Gstt4	10	75814943	-	1063	0	0	0	0	0	0	0	0	0	0	0	0	0	0	0	0	0	0	0	0	0	0	0	0	0	0	0	0	0	0	0	0	0	0	0	0	0	0	0	0	0	0	0	0	0
Gstt2	10	75831844	-	1470	446	446	0	5	1	6	3	1	0	0	1	4	1	1	2	1	2	0	1	1	17	0	0	1	0	47	2	2	2	0	1	1	0	2	8	11	2	4	2	5	2	8	0	3	0
Mif	10	75859352	-	654	2814	18250	24	304	291	291	46	26	23	26	33	25	391	113	70	51	37	15	157	28	756	17	25	38	31	1467	321	32	36	19	21	34	424	199	261	353	44	384	39	327	239	461	265	307	292
Derl3	10	75893297	+	1436	26	26	0	0	0	0	0	0	0	0	0	0	0	0	0	0	0	0	0	0	0	0	0	0	0	3	1	0	0	0	0	0	0	0	0	1	0	1	0	1	0	0	0	1	0
Smarcb1	10	75896768	-	1757	522	522	2	11	5	5	1	1	0	2	4	2	6	2	0	1	0	1	12	2	20	0	0	0	0	42	8	1	0	1	2	1	22	7	13	11	1	21	2	1	5	32	8	12	6
Mmp11	10	75923223	-	2347	86	86	0	0	0	0	0	1	0	0	0	0	0	0	0	0	1	0	1	0	3	1	0	0	0	6	4	0	0	0	0	0	1	2	3	0	0	0	0	0	7	0	0	0	0
Chchd10	10	75935472	+	1048	1115	1115	3	41	29	4	4	2	1	5	5	3	10	5	5	1	1	1	62	1	41	2	6	2	0	111	19	4	5	1	1	2	4	5	101	17	4	7	1	15	37	6	4	11	24
Vpreb3	10	75948211	+	702	4	4	0	0	0	0	0	0	0	0	0	0	0	0	0	0	0	0	0	0	0	0	0	0	0	1	0	0	1	0	0	0	0	0	0	0	0	0	0	0	2	0	0	0	0
Gm5134	10	75954413	+	2936	0	0	0	0	0	0	0	0	0	0	0	0	0	0	0	0	0	0	0	0	0	0	0	0	0	0	0	0	0	0	0	0	0	0	0	0	0	0	0	0	0	0	0	0	0
Zfp280b	10	76032511	+	4974	63	101	0	1	0	2	0	0	0	3	0	0	0	1	0	0	1	1	0	0	8	0	3	0	0	7	0	0	0	1	0	0	1	0	7	1	0	7	0	1	0	6	4	9	5
Slc5a4b	10	76058620	-	2232	1	1	0	0	0	0	0	0	0	0	0	0	0	0	0	0	0	0	0	0	0	0	0	0	0	0	0	0	0	0	0	0	0	0	0	0	0	0	0	0	0	0	0	0	0
Slc5a4a	10	76147350	+	2155	0	0	0	0	0	0	0	0	0	0	0	0	0	0	0	0	0	0	0	0	0	0	0	0	0	0	0	0	0	0	0	0	0	0	0	0	0	0	0	0	0	0	0	0	0
Prmt2	10	76207221	-	2152	38	38	0	2	0	0	0	0	0	0	0	0	0	0	0	1	0	0	2	0	1	0	0	0	0	1	0	0	0	0	0	0	0	0	0	0	0	1	0	0	0	0	0	0	1
Mir678	10	76207325	-	184	0	25	0	0	0	0	0	0	0	0	1	2	1	0	0	0	0	0	1	1	1	0	0	0	0	1	0	0	0	0	0	0	0	0	0	0	0	0	0	0	0	0	0	0	0
S100b	10	76253735	+	1761	1	1	0	0	0	0	0	0	0	0	0	0	0	0	0	0	0	0	0	0	0	0	0	0	0	0	0	0	0	0	0	0	0	0	0	0	0	0	0	0	0	0	0	0	0
Dip2a	10	76263048	-	6455	20	20	0	0	0	0	0	0	0	0	0	0	0	0	0	0	0	0	0	0	0	0	0	0	0	1	0	0	0	0	0	0	0	0	0	0	1	0	1	0	0	0	0	0	1
Pcnt	10	76351253	-	9630	416	416	0	7	1	5	5	3	4	5	6	2	8	4	2	3	5	0	0	0	15	1	3	2	0	45	4	7	1	1	0	2	2	1	6	14	2	3	4	3	8	18	1	10	1
1700094J05Rik	10	76388914	+	1097	1	1	0	0	0	0	0	0	0	0	0	0	0	0	0	0	0	0	0	0	0	0	1	0	0	0	0	0	0	0	0	0	0	0	0	0	0	0	0	0	0	0	0	0	0
2610028H24Rik	10	76448980	+	1863	4	4	0	2	0	0	0	0	0	0	1	0	0	0	0	0	0	0	0	0	0	0	0	0	0	0	0	0	0	0	0	0	0	0	0	0	0	0	0	0	0	0	0	0	0
Ybey	10	76459566	-	4622	87	87	0	0	1	1	0	0	0	0	0	2	0	0	1	0	0	0	0	1	5	0	1	0	0	8	0	0	0	0	0	2	0	2	0	17	1	1	0	0	2	2	0	0	3
Mcm3ap	10	76468870	+	6483	164	165	1	0	4	0	1	2	1	0	0	0	6	1	0	1	1	0	5	1	8	0	1	0	1	19	0	0	1	0	0	0	0	3	1	9	0	8	2	0	5	1	0	3	6
Lss	10	76531526	+	3202	126	126	0	3	1	6	1	0	0	0	1	0	0	0	0	0	1	1	0	1	8	0	0	1	0	15	0	2	1	0	1	0	8	0	1	4	0	0	0	3	1	4	0	1	11
4930483K19Rik	10	76545870	-	1337	1	1	0	0	0	0	0	0	0	0	0	0	0	0	0	0	0	0	0	0	0	0	0	0	0	0	0	0	0	0	0	0	0	0	0	0	0	0	0	0	0	0	0	0	0
1700027D21Rik	10	76562171	+	1431	0	0	0	0	0	0	0	0	0	0	0	0	0	0	0	0	0	0	0	0	0	0	0	0	0	0	0	0	0	0	0	0	0	0	0	0	0	0	0	0	0	0	0	0	0
Ftcd	10	76575547	+	2810	0	0	0	0	0	0	0	0	0	0	0	0	0	0	0	0	0	0	0	0	0	0	0	0	0	0	0	0	0	0	0	0	0	0	0	0	0	0	0	0	0	0	0	0	0
Col6a2	10	76595755	-	3829	3	3	0	0	0	0	0	0	0	0	0	0	0	3	0	0	0	0	0	0	0	0	0	0	0	0	0	0	0	0	0	0	0	0	0	0	0	0	0	0	0	0	0	0	0
Col6a1	10	76708791	-	4076	8	8	0	0	0	0	0	0	0	0	0	0	0	4	0	1	0	0	0	0	1	0	0	0	0	1	0	0	0	0	0	0	0	0	0	0	0	0	0	0	0	0	0	0	0
Pcbp3	10	76761853	-	2275	49	50	0	0	2	2	0	0	0	0	2	0	0	0	0	0	0	0	0	0	3	0	0	0	0	3	0	0	0	0	0	0	0	0	0	2	0	0	0	0	0	1	0	0	0
Gm10787	10	77011894	+	1648	0	0	0	0	0	0	0	0	0	0	0	0	0	0	0	0	0	0	0	0	0	0	0	0	0	0	0	0	0	0	0	0	0	0	0	0	0	0	0	0	0	0	0	0	0
Slc19a1	10	77032638	+	2490	51	51	0	0	0	1	0	0	0	0	0	0	0	0	0	0	2	0	0	0	3	0	0	0	0	6	3	0	0	0	0	0	1	0	0	1	0	0	0	0	1	1	0	4	0
Col18a1	10	77052178	-	5891	810	821	0	15	27	10	9	3	3	5	4	2	4	1	3	2	5	1	27	1	32	5	7	0	4	67	11	5	9	0	0	1	7	5	9	19	1	21	1	14	8	15	8	6	11
Gm10941	10	77257772	-	811	28	28	0	0	0	1	0	0	0	0	0	0	1	0	0	0	0	0	0	0	2	0	0	0	0	4	0	0	0	0	0	0	1	1	0	0	1	1	0	0	0	2	0	0	0
Pofut2	10	77259199	+	2319	119	119	0	0	0	8	1	1	1	0	0	0	0	3	0	0	0	0	8	0	5	0	0	0	0	10	3	0	0	1	0	0	0	1	1	5	0	3	1	1	2	8	0	2	0
Adarb1	10	77290726	-	6733	7	7	0	0	0	0	0	0	0	0	0	0	0	0	0	0	0	0	4	0	0	0	0	0	0	1	0	0	0	0	0	0	0	0	0	0	0	0	0	0	0	0	0	0	0
Gm17769	10	77418275	+	2664	0	0	0	0	0	0	0	0	0	0	0	0	0	0	0	0	0	0	0	0	0	0	0	0	0	0	0	0	0	0	0	0	0	0	0	0	0	0	0	0	0	0	0	0	0
1810008A18Rik	10	77486654	-	2528	164	164	0	1	4	4	1	0	1	0	0	0	7	0	0	0	0	0	2	0	7	0	0	0	0	13	6	0	0	0	0	0	1	8	1	6	0	9	2	0	1	2	5	0	2
Itgb2	10	77530247	+	2962	0	0	0	0	0	0	0	0	0	0	0	0	0	0	0	0	0	0	0	0	0	0	0	0	0	0	0	0	0	0	0	0	0	0	0	0	0	0	0	0	0	0	0	0	0
Pttg1ip	10	77581666	+	2347	181	181	0	0	3	4	0	0	1	1	0	0	2	2	3	0	1	0	2	0	10	1	1	1	1	14	0	0	0	1	0	3	8	0	6	0	0	1	0	1	1	4	4	3	3
Sumo3	10	77606133	+	2593	1105	1156	4	13	19	23	3	3	3	1	4	3	14	6	10	3	5	3	12	2	50	3	1	1	3	90	25	1	1	1	1	3	14	17	13	22	3	13	5	16	30	18	34	16	10
Ube2g2	10	77622220	+	2082	152	152	0	0	3	2	0	3	0	0	1	1	0	0	0	3	0	0	4	0	7	1	0	0	1	13	10	2	0	1	0	0	10	3	1	10	0	1	1	0	6	1	0	0	1
Mir1930	10	77641123	+	184	0	0	0	0	0	0	0	0	0	0	0	0	0	0	0	0	0	0	0	0	0	0	0	0	0	0	0	0	0	0	0	0	0	0	0	0	0	0	0	0	0	0	0	0	0
Gm19402	10	77689956	-	901	0	0	0	0	0	0	0	0	0	0	0	0	0	0	0	0	0	0	0	0	0	0	0	0	0	0	0	0	0	0	0	0	0	0	0	0	0	0	0	0	0	0	0	0	0
Gm10272	10	77706486	+	500	0	0	0	0	0	0	0	0	0	0	0	0	0	0	0	0	0	0	0	0	0	0	0	0	0	0	0	0	0	0	0	0	0	0	0	0	0	0	0	0	0	0	0	0	0
Gm10024	10	77711356	+	653	0	0	0	0	0	0	0	0	0	0	0	0	0	0	0	0	0	0	0	0	0	0	0	0	0	0	0	0	0	0	0	0	0	0	0	0	0	0	0	0	0	0	0	0	0
Gm10142	10	77715706	+	463	0	0	0	0	0	0	0	0	0	0	0	0	0	0	0	0	0	0	0	0	0	0	0	0	0	0	0	0	0	0	0	0	0	0	0	0	0	0	0	0	0	0	0	0	0
Krtap12-1	10	77720485	+	771	0	0	0	0	0	0	0	0	0	0	0	0	0	0	0	0	0	0	0	0	0	0	0	0	0	0	0	0	0	0	0	0	0	0	0	0	0	0	0	0	0	0	0	0	0
Gm10100	10	77726385	+	463	0	0	0	0	0	0	0	0	0	0	0	0	0	0	0	0	0	0	0	0	0	0	0	0	0	0	0	0	0	0	0	0	0	0	0	0	0	0	0	0	0	0	0	0	0
Gm3238	10	77770632	-	793	0	0	0	0	0	0	0	0	0	0	0	0	0	0	0	0	0	0	0	0	0	0	0	0	0	0	0	0	0	0	0	0	0	0	0	0	0	0	0	0	0	0	0	0	0
Gm19668	10	77798386	-	847	0	0	0	0	0	0	0	0	0	0	0	0	0	0	0	0	0	0	0	0	0	0	0	0	0	0	0	0	0	0	0	0	0	0	0	0	0	0	0	0	0	0	0	0	0
Gm2696	10	77814581	+	823	0	0	0	0	0	0	0	0	0	0	0	0	0	0	0	0	0	0	0	0	0	0	0	0	0	0	0	0	0	0	0	0	0	0	0	0	0	0	0	0	0	0	0	0	0
Krtap10-4	10	77826168	-	1002	0	0	0	0	0	0	0	0	0	0	0	0	0	0	0	0	0	0	0	0	0	0	0	0	0	0	0	0	0	0	0	0	0	0	0	0	0	0	0	0	0	0	0	0	0
Krtap10-10	10	77835846	+	1405	0	0	0	0	0	0	0	0	0	0	0	0	0	0	0	0	0	0	0	0	0	0	0	0	0	0	0	0	0	0	0	0	0	0	0	0	0	0	0	0	0	0	0	0	0
Gm10318	10	77852758	+	1030	0	0	0	0	0	0	0	0	0	0	0	0	0	0	0	0	0	0	0	0	0	0	0	0	0	0	0	0	0	0	0	0	0	0	0	0	0	0	0	0	0	0	0	0	0
Gm3285	10	77861874	+	764	0	0	0	0	0	0	0	0	0	0	0	0	0	0	0	0	0	0	0	0	0	0	0	0	0	0	0	0	0	0	0	0	0	0	0	0	0	0	0	0	0	0	0	0	0
1700009J07Rik	10	77893319	+	1014	0	0	0	0	0	0	0	0	0	0	0	0	0	0	0	0	0	0	0	0	0	0	0	0	0	0	0	0	0	0	0	0	0	0	0	0	0	0	0	0	0	0	0	0	0
Lrrc3	10	77897575	-	4395	30	30	0	0	0	0	0	0	0	0	1	0	0	0	0	0	0	0	9	0	2	0	0	1	0	2	0	0	0	0	0	0	1	0	0	0	1	0	0	0	0	2	0	0	0
Trpm2	10	77907721	-	7392	0	0	0	0	0	0	0	0	0	0	0	0	0	0	0	0	0	0	0	0	0	0	0	0	0	0	0	0	0	0	0	0	0	0	0	0	0	0	0	0	0	0	0	0	0
1810043G02Rik	10	77978549	+	1796	20	20	0	0	0	0	0	0	0	0	0	0	0	0	0	0	1	0	0	0	0	0	0	0	0	6	0	0	0	0	0	0	0	0	0	0	0	1	0	0	0	0	0	0	0
Pfkl	10	77986948	-	3817	1173	1173	0	10	25	27	3	3	1	1	6	0	43	8	2	3	0	1	13	0	47	0	0	4	3	86	35	3	2	0	1	1	12	6	14	48	3	25	1	22	19	21	27	13	3
Aire	10	78030030	-	2029	15	16	0	0	0	0	0	0	0	0	0	0	0	0	0	0	0	0	0	0	0	0	0	0	0	1	0	0	0	0	0	0	0	0	0	0	0	0	0	0	0	0	0	0	0
Dnmt3l	10	78042186	+	1985	353	355	0	10	11	0	1	2	0	5	0	0	1	2	1	1	1	2	1	1	16	0	5	1	1	35	2	3	4	2	1	1	0	11	0	3	1	9	1	2	4	3	5	6	2
Icosl	10	78069267	+	2848	11	11	0	2	3	0	1	0	0	0	0	0	0	0	0	0	0	0	0	0	0	0	0	0	0	1	0	0	0	0	0	0	0	0	0	0	0	2	0	0	0	0	0	0	0
D10Jhu81e	10	78162066	-	1463	125	125	0	1	0	1	0	1	0	0	2	0	0	0	1	0	0	0	0	0	4	1	0	0	0	11	0	2	0	0	0	0	0	14	1	0	1	3	1	4	1	3	0	11	0
Pwp2	10	78170909	-	3971	220	220	1	6	0	2	0	5	1	0	1	0	4	1	0	2	2	2	1	1	11	0	0	0	0	23	4	0	0	0	0	0	2	7	3	19	2	0	0	0	0	2	3	1	0
Trappc10	10	78186725	-	5147	37	37	0	3	3	0	0	0	0	0	2	0	0	0	0	1	0	0	0	1	2	0	0	0	0	2	0	0	0	0	1	0	0	0	0	0	0	0	0	3	0	0	0	0	0
Agpat3	10	78271562	-	3539	65	65	1	0	0	0	0	0	0	1	0	0	4	0	0	0	0	0	2	0	5	0	0	0	0	6	0	0	0	0	0	0	2	0	0	0	0	0	0	2	0	0	1	0	0
Rrp1	10	78400361	-	2108	686	688	1	3	4	30	1	0	0	1	3	1	1	3	6	2	3	6	9	1	25	1	2	0	2	52	20	2	2	0	3	3	4	9	14	25	1	23	6	10	8	13	4	20	5
Cstb	10	78425569	+	702	1543	1543	3	10	22	16	6	3	2	3	1	1	36	29	29	1	4	7	14	2	74	1	5	5	2	173	14	2	1	1	4	2	19	16	2	23	5	29	2	11	7	75	48	8	20
Pdxk	10	78436746	-	5194	102	114	0	6	0	4	0	0	0	0	0	0	2	0	0	1	0	0	6	0	2	0	0	0	0	9	6	0	0	0	0	0	0	5	3	0	1	9	0	1	0	2	0	4	0
Ilvbl	10	78574399	+	2429	31	31	0	0	0	0	0	0	0	0	0	0	0	0	0	0	0	0	0	0	0	0	0	0	0	2	0	0	0	0	0	0	1	0	4	1	0	0	0	1	0	0	1	0	0
Syde1	10	78584502	-	3388	19	19	0	1	0	0	0	0	0	0	0	0	0	0	0	0	0	0	0	0	1	0	0	0	0	2	0	0	0	0	0	0	0	0	0	0	0	0	0	0	0	5	0	0	0
Olfr1357	10	78611668	-	1260	0	0	0	0	0	0	0	0	0	0	0	0	0	0	0	0	0	0	0	0	0	0	0	0	0	0	0	0	0	0	0	0	0	0	0	0	0	0	0	0	0	0	0	0	0
Casp14	10	78711994	-	2431	0	0	0	0	0	0	0	0	0	0	0	0	0	0	0	0	0	0	0	0	0	0	0	0	0	0	0	0	0	0	0	0	0	0	0	0	0	0	0	0	0	0	0	0	0
Ccdc105	10	78746923	-	1818	0	0	0	0	0	0	0	0	0	0	0	0	0	0	0	0	0	0	0	0	0	0	0	0	0	0	0	0	0	0	0	0	0	0	0	0	0	0	0	0	0	0	0	0	0
Slc1a6	10	78780395	+	2189	0	0	0	0	0	0	0	0	0	0	0	0	0	0	0	0	0	0	0	0	0	0	0	0	0	0	0	0	0	0	0	0	0	0	0	0	0	0	0	0	0	0	0	0	0
Olfr1356	10	78846950	-	1063	0	0	0	0	0	0	0	0	0	0	0	0	0	0	0	0	0	0	0	0	0	0	0	0	0	0	0	0	0	0	0	0	0	0	0	0	0	0	0	0	0	0	0	0	0
Olfr1355	10	78875448	+	1248	0	0	0	0	0	0	0	0	0	0	0	0	0	0	0	0	0	0	0	0	0	0	0	0	0	0	0	0	0	0	0	0	0	0	0	0	0	0	0	0	0	0	0	0	0
Olfr1354	10	78916741	+	1195	0	0	0	0	0	0	0	0	0	0	0	0	0	0	0	0	0	0	0	0	0	0	0	0	0	0	0	0	0	0	0	0	0	0	0	0	0	0	0	0	0	0	0	0	0
Olfr8	10	78955106	+	1033	0	0	0	0	0	0	0	0	0	0	0	0	0	0	0	0	0	0	0	0	0	0	0	0	0	0	0	0	0	0	0	0	0	0	0	0	0	0	0	0	0	0	0	0	0
Olfr1353	10	78963208	+	1366	0	0	0	0	0	0	0	0	0	0	0	0	0	0	0	0	0	0	0	0	0	0	0	0	0	0	0	0	0	0	0	0	0	0	0	0	0	0	0	0	0	0	0	0	0
Olfr1352	10	78980949	+	1274	0	0	0	0	0	0	0	0	0	0	0	0	0	0	0	0	0	0	0	0	0	0	0	0	0	0	0	0	0	0	0	0	0	0	0	0	0	0	0	0	0	0	0	0	0
Olfr1351	10	79017223	+	1060	0	0	0	0	0	0	0	0	0	0	0	0	0	0	0	0	0	0	0	0	0	0	0	0	0	0	0	0	0	0	0	0	0	0	0	0	0	0	0	0	0	0	0	0	0
Olfr57	10	79034622	+	1180	0	0	0	0	0	0	0	0	0	0	0	0	0	0	0	0	0	0	0	0	0	0	0	0	0	0	0	0	0	0	0	0	0	0	0	0	0	0	0	0	0	0	0	0	0
2610008E11Rik	10	79064373	-	4329	10	10	0	0	0	0	0	0	0	0	0	0	0	0	0	0	0	0	0	0	1	0	0	0	0	1	0	0	0	0	0	0	0	1	0	0	0	0	0	1	0	0	0	0	0
Vmn2r80	10	79148715	+	2692	0	0	0	0	0	0	0	0	0	0	0	0	0	0	0	0	0	0	0	0	0	0	0	0	0	0	0	0	0	0	0	0	0	0	0	0	0	0	0	0	0	0	0	0	0
Vmn2r81	10	79247676	+	3376	0	0	0	0	0	0	0	0	0	0	0	0	0	0	0	0	0	0	0	0	0	0	0	0	0	0	0	0	0	0	0	0	0	0	0	0	0	0	0	0	0	0	0	0	0
Vmn2r82	10	79356490	+	2698	0	0	0	0	0	0	0	0	0	0	0	0	0	0	0	0	0	0	0	0	0	0	0	0	0	0	0	0	0	0	0	0	0	0	0	0	0	0	0	0	0	0	0	0	0
Vmn2r83	10	79468857	+	2695	0	0	0	0	0	0	0	0	0	0	0	0	0	0	0	0	0	0	0	0	0	0	0	0	0	0	0	0	0	0	0	0	0	0	0	0	0	0	0	0	0	0	0	0	0
Ppap2c	10	79526428	-	1746	77	77	0	0	5	1	0	0	0	0	0	0	0	0	1	0	0	0	0	0	3	0	0	0	0	5	0	1	0	0	0	0	8	0	3	8	0	0	0	0	0	0	0	2	1
Mier2	10	79540244	-	2662	52	52	0	7	0	3	0	0	0	0	0	0	0	0	0	4	0	0	0	0	4	0	0	0	0	2	0	0	0	0	0	0	0	2	2	0	0	0	0	0	1	2	0	0	0
Theg	10	79576476	-	1349	0	0	0	0	0	0	0	0	0	0	0	0	0	0	0	0	0	0	0	0	0	0	0	0	0	0	0	0	0	0	0	0	0	0	0	0	0	0	0	0	0	0	0	0	0
C2cd4c	10	79606853	-	6854	6	6	0	0	0	0	0	1	0	0	0	0	0	0	0	0	0	0	0	0	0	0	0	0	0	1	0	0	0	0	0	0	0	0	0	0	0	0	0	0	0	0	0	0	0
Shc2	10	79617937	-	4057	16	16	0	0	0	0	0	0	0	0	0	0	0	0	0	0	1	0	0	0	1	0	0	0	0	2	1	0	0	0	0	0	0	0	0	0	0	0	0	0	0	0	0	0	1
Odf3l2	10	79639525	-	1348	0	0	0	0	0	0	0	0	0	0	0	0	0	0	0	0	0	0	0	0	0	0	0	0	0	0	0	0	0	0	0	0	0	0	0	0	0	0	0	0	0	0	0	0	0
Madcam1	10	79664473	+	1520	38	38	0	0	1	0	0	0	0	0	0	1	1	0	0	0	0	0	1	0	1	0	0	0	0	4	0	0	0	0	1	0	0	0	0	5	0	1	0	0	0	1	0	0	0
Gm16517	10	79669309	+	1201	118	118	0	5	1	10	0	0	0	0	0	0	0	1	1	1	0	0	5	0	7	0	0	0	0	11	0	0	0	0	0	0	0	1	6	4	0	2	0	0	0	0	4	3	4
Cdc34	10	79682094	+	1366	598	696	1	16	28	30	7	2	1	1	5	2	25	2	3	3	1	2	5	4	36	0	0	0	0	63	7	1	1	1	1	1	9	9	12	15	1	11	2	6	5	14	6	16	1
Gzmm	10	79688919	+	1386	6	6	0	0	0	0	0	0	0	0	0	0	0	0	0	0	0	0	0	0	1	0	0	0	0	0	0	0	0	0	0	0	0	0	0	0	0	0	0	0	0	0	0	0	0
Bc1_loc1	10	79697304	-	246	8	8	0	0	0	0	0	0	0	0	0	0	3	0	0	0	0	0	0	0	0	0	0	0	0	1	0	0	0	0	2	0	0	0	0	0	0	0	0	0	0	0	0	0	0
Bsg	10	79704257	+	1852	852	852	0	12	11	6	4	6	2	11	2	1	19	9	5	3	7	0	17	3	39	0	3	1	1	80	15	2	5	2	2	2	19	7	19	14	1	5	5	2	10	18	7	8	9
Hcn2	10	79716533	+	3295	1	1	0	0	0	0	0	0	0	0	0	0	0	0	0	0	0	0	0	0	0	0	0	0	0	0	1	0	0	0	0	0	0	0	0	0	0	0	0	0	0	0	0	0	0
Polrmt	10	79736124	-	3862	108	108	0	5	1	3	5	3	0	2	2	0	0	0	0	0	3	0	0	0	2	0	2	0	1	7	0	0	1	0	1	0	2	0	1	2	1	1	2	0	7	0	2	0	12
Fgf22	10	79755018	+	589	0	0	0	0	0	0	0	0	0	0	0	0	0	0	0	0	0	0	0	0	0	0	0	0	0	0	0	0	0	0	0	0	0	0	0	0	0	0	0	0	0	0	0	0	0
Rnf126	10	79758514	-	1739	166	166	1	3	7	0	5	0	0	1	0	0	0	0	0	2	1	0	0	0	4	0	0	2	0	12	4	4	1	0	0	0	1	7	3	3	0	0	1	0	2	0	1	2	1
Fstl3	10	79777173	+	2053	0	0	0	0	0	0	0	0	0	0	0	0	0	0	0	0	0	0	0	0	0	0	0	0	0	0	0	0	0	0	0	0	0	0	0	0	0	0	0	0	0	0	0	0	0
Prss57	10	79781473	-	2793	0	0	0	0	0	0	0	0	0	0	0	0	0	0	0	0	0	0	0	0	0	0	0	0	0	0	0	0	0	0	0	0	0	0	0	0	0	0	0	0	0	0	0	0	0
Palm	10	79793471	+	2751	51	51	0	3	0	0	0	0	0	1	0	0	2	0	1	0	0	0	0	1	1	0	1	0	0	3	1	0	0	0	0	0	0	1	0	3	2	2	1	6	0	0	4	1	2
9130017N09Rik	10	79820920	+	2527	0	0	0	0	0	0	0	0	0	0	0	0	0	0	0	0	0	0	0	0	0	0	0	0	0	0	0	0	0	0	0	0	0	0	0	0	0	0	0	0	0	0	0	0	0
E130317F20Rik	10	79851376	-	3695	29	29	0	1	0	0	0	1	0	1	1	0	0	0	0	0	0	0	0	0	1	0	0	0	0	3	0	0	1	0	0	0	0	0	0	0	0	3	0	0	0	3	0	0	0
Ptbp1	10	79854504	+	3033	1572	1867	2	21	36	28	4	5	0	4	4	1	36	7	5	7	2	3	22	3	97	2	5	0	2	198	19	2	4	3	8	5	49	31	28	41	5	35	8	39	20	34	24	31	16
BC005764	10	79860474	-	4375	8	8	0	0	0	0	0	0	0	0	0	0	0	0	0	0	0	0	2	0	1	0	0	0	0	0	0	0	0	0	0	0	0	0	0	0	0	2	0	0	0	0	0	0	0
Prtn3	10	79879566	+	1070	0	0	0	0	0	0	0	0	0	0	0	0	0	0	0	0	0	0	0	0	0	0	0	0	0	0	0	0	0	0	0	0	0	0	0	0	0	0	0	0	0	0	0	0	0
Elane	10	79886211	+	1020	0	0	0	0	0	0	0	0	0	0	0	0	0	0	0	0	0	0	0	0	0	0	0	0	0	0	0	0	0	0	0	0	0	0	0	0	0	0	0	0	0	0	0	0	0
Cfd	10	79890752	+	1023	0	0	0	0	0	0	0	0	0	0	0	0	0	0	0	0	0	0	0	0	0	0	0	0	0	0	0	0	0	0	0	0	0	0	0	0	0	0	0	0	0	0	0	0	0
Med16	10	79894706	-	3318	34	36	0	0	0	0	0	0	0	0	1	0	0	0	0	0	0	0	0	0	2	0	0	0	0	3	0	2	0	0	0	0	0	0	6	2	0	0	0	1	0	0	0	0	0
C030046I01Rik	10	79910052	-	1921	128	128	0	0	3	6	2	0	0	2	3	0	2	3	0	0	3	0	0	0	8	0	4	0	0	15	1	1	0	0	0	1	1	1	0	3	0	2	1	0	5	2	1	0	0
Kiss1r	10	79916870	+	3262	0	0	0	0	0	0	0	0	0	0	0	0	0	0	0	0	0	0	0	0	0	0	0	0	0	0	0	0	0	0	0	0	0	0	0	0	0	0	0	0	0	0	0	0	0
Arid3a	10	79926971	+	5426	132	132	0	0	0	1	1	1	0	0	0	0	1	0	2	1	1	0	2	0	10	0	1	0	0	9	0	0	2	0	1	0	2	0	2	3	1	8	0	0	0	7	1	4	3
Wdr18	10	79960051	+	3054	954	954	2	34	22	11	1	2	3	3	3	2	23	6	3	2	5	0	9	1	47	1	3	3	1	88	12	3	1	0	1	0	8	9	19	4	4	25	1	9	16	14	9	22	12
Grin3b	10	79970623	+	3374	0	0	0	0	0	0	0	0	0	0	0	0	0	0	0	0	0	0	0	0	0	0	0	0	0	0	0	0	0	0	0	0	0	0	0	0	0	0	0	0	0	0	0	0	0
ORF61	10	79977119	-	2323	67	67	0	1	1	0	0	0	0	0	0	0	0	0	0	2	0	0	0	0	1	0	0	0	0	3	9	0	0	0	0	0	1	1	0	2	0	0	1	0	0	3	0	0	1
Cnn2	10	79988499	+	1882	827	836	2	6	6	7	8	0	1	7	5	1	38	11	8	2	2	1	8	1	43	1	1	1	0	65	5	6	3	0	0	0	10	10	2	3	4	10	2	11	6	14	9	5	0
Abca7	10	79997514	+	6694	29	29	0	0	0	0	1	0	0	0	0	0	0	0	1	0	0	0	0	0	2	0	0	1	1	4	0	0	0	0	0	1	0	0	0	0	0	0	0	0	0	1	0	0	0
Hmha1	10	80016571	+	4152	26	26	0	0	0	0	0	0	0	0	0	0	0	1	0	0	0	0	0	0	1	0	0	0	0	1	0	1	0	0	0	0	0	0	1	0	0	0	0	1	0	4	1	1	1
Polr2e	10	80035952	-	1108	2482	2482	1	37	82	17	5	4	4	17	8	3	47	10	5	4	6	2	22	1	105	2	6	3	3	185	19	1	4	0	5	10	33	32	54	24	3	36	7	32	27	51	30	59	16
Gpx4	10	80053409	+	1301	2869	3597	8	77	74	28	11	9	5	11	6	10	31	59	28	14	7	9	33	4	198	6	9	5	4	353	30	8	7	5	4	7	40	87	99	21	6	49	15	36	71	81	42	33	74
Sbno2	10	80057013	-	4740	67	67	0	0	1	4	2	0	0	0	0	0	1	0	0	0	0	0	2	0	3	0	0	0	0	3	0	0	0	1	0	0	0	0	0	0	0	0	0	0	0	8	0	0	0
Stk11	10	80116435	+	1721	114	114	0	1	1	0	1	0	0	3	3	0	6	1	0	2	1	0	0	0	2	0	0	0	0	12	1	0	0	0	1	0	1	2	0	17	0	4	0	5	1	1	0	2	1
Dos	10	80130433	-	3394	54	54	0	1	0	0	0	1	0	0	0	0	0	0	0	1	2	0	0	0	2	0	0	0	0	5	0	0	0	0	0	0	0	0	0	5	0	0	0	2	0	5	2	0	0
Atp5d	10	80142214	+	1031	1477	1477	2	26	24	28	1	1	3	4	3	2	39	9	9	5	5	3	12	3	80	2	3	2	2	151	21	5	6	2	1	2	10	17	15	28	4	32	3	30	21	40	9	30	11
Midn	10	80148189	+	3808	308	308	0	2	3	4	0	1	0	4	3	0	10	0	0	4	3	0	9	4	10	1	4	0	2	20	6	4	0	0	0	0	5	12	6	6	3	6	0	5	1	5	5	6	1
Cirbp	10	80167740	+	1356	346	346	0	4	2	9	0	3	0	0	1	0	1	3	0	2	2	0	1	0	14	0	0	0	0	32	1	0	0	2	0	2	0	9	5	1	1	0	1	3	10	10	20	2	7
1600002K03Rik	10	80172843	+	751	69	69	0	2	1	0	0	0	2	0	0	0	0	0	1	0	0	0	2	0	2	0	0	0	0	5	1	0	0	1	0	0	6	1	0	0	1	0	0	0	1	1	0	2	0
Efna2	10	80179381	+	2231	68	68	0	1	1	0	0	0	0	0	1	0	1	0	0	1	0	0	2	0	5	0	1	0	0	4	0	0	1	0	0	0	3	5	1	3	0	1	0	1	0	1	3	1	0
Mum1	10	80226497	+	3817	192	199	5	5	6	2	1	0	0	1	3	0	4	1	0	2	1	3	2	1	7	0	3	1	0	15	2	1	1	1	0	2	2	4	0	7	4	3	1	9	0	2	3	0	0
Ndufs7	10	80249351	+	858	1056	1060	0	21	17	6	2	0	3	3	6	4	10	2	5	4	5	1	17	2	58	1	3	3	1	101	33	0	1	1	3	0	11	19	18	24	2	16	4	22	9	28	16	21	8
Gamt	10	80258150	-	1044	14	14	0	0	0	0	0	0	0	0	0	0	0	0	0	0	0	1	0	0	0	0	0	0	0	0	1	0	0	0	0	0	0	0	0	0	0	0	0	0	0	0	0	0	0
Dazap1	10	80264890	+	2185	553	553	1	7	2	12	2	0	2	2	0	3	1	1	2	2	2	1	11	2	26	1	2	1	0	53	13	2	1	0	1	1	21	13	5	15	1	11	2	6	11	11	3	14	1
Rps15	10	80292330	+	622	1195	1948	6	17	33	80	9	2	4	8	6	10	30	12	10	16	14	8	19	2	108	4	6	1	2	203	49	8	6	2	1	1	25	28	26	90	6	38	8	22	9	51	28	22	114
Apc2	10	80301719	+	9174	7	7	0	0	0	0	0	0	0	0	0	0	0	0	0	0	0	0	0	0	0	0	0	0	0	1	0	0	0	0	0	0	0	0	0	0	0	0	0	0	0	0	0	0	0
2310011J03Rik	10	80318254	-	1759	199	199	0	4	2	5	0	0	0	0	0	0	1	0	1	0	0	1	3	0	11	0	0	0	1	14	5	0	0	0	1	1	7	0	0	1	0	8	0	1	2	4	10	4	0
Pcsk4	10	80321282	-	2614	21	21	0	0	1	0	0	0	0	0	0	0	0	0	0	0	0	0	0	0	1	0	0	0	0	1	0	0	0	0	1	0	0	0	0	0	0	0	0	0	0	0	0	0	5
Reep6	10	80330044	+	2116	30	30	0	3	6	0	0	0	0	0	1	0	1	0	0	0	0	0	0	0	1	0	0	0	0	2	0	0	0	0	0	0	0	0	6	0	0	0	0	0	0	0	0	0	0
Adamtsl5	10	80340715	-	2672	30	30	0	0	0	0	0	0	0	0	0	0	0	5	4	0	0	0	0	0	2	0	0	0	0	2	0	0	0	0	0	0	0	0	0	1	0	0	0	0	0	0	0	0	0
Plk5	10	80356358	+	2212	167	167	0	2	1	2	0	0	0	0	0	0	4	1	1	1	0	0	3	0	8	0	0	0	0	13	4	1	0	0	1	0	7	4	3	6	0	6	0	0	0	2	8	4	3
Mex3d	10	80380354	-	3358	150	150	0	5	2	0	0	0	0	0	1	0	2	0	1	1	0	0	0	0	7	0	0	0	0	16	22	1	0	0	0	0	0	0	6	0	0	1	2	0	0	1	4	6	0
Mbd3	10	80392540	-	1689	365	365	0	2	3	19	1	0	0	0	0	0	3	2	1	4	0	1	3	0	11	0	0	3	0	31	2	0	1	0	1	1	3	7	4	32	0	3	1	2	9	2	7	4	12
Uqcr11	10	80402996	-	536	3615	3978	6	61	75	64	7	8	14	7	7	6	102	41	29	13	12	5	36	4	177	5	5	9	5	328	68	7	6	4	7	15	54	72	58	50	10	68	8	97	24	132	60	97	59
Tcf3	10	80409164	-	3647	301	301	0	1	13	15	1	0	0	1	2	0	3	1	1	0	0	0	1	4	12	0	0	0	1	21	12	1	0	0	2	1	1	0	9	0	0	5	0	10	2	4	9	0	8
Onecut3	10	80494805	+	4789	4	4	0	0	0	0	0	0	0	0	0	0	0	0	0	0	0	0	0	0	0	0	0	0	0	1	3	0	0	0	0	0	0	0	0	0	0	0	0	0	0	0	0	0	0
Atp8b3	10	80519584	-	4511	7	7	0	0	0	0	0	0	0	0	0	0	0	0	0	0	0	0	0	0	0	0	0	0	0	1	0	0	0	0	0	0	0	0	0	0	0	0	0	0	0	0	0	0	0
Rexo1	10	80540925	-	5349	189	192	3	1	2	0	4	3	0	5	0	0	0	1	0	0	3	0	4	0	5	2	0	1	2	10	1	0	0	0	1	0	1	11	5	0	0	1	4	7	0	2	2	0	5
Klf16	10	80567120	-	2752	161	161	1	1	2	5	0	0	0	0	0	0	2	1	0	3	1	1	1	1	6	0	3	0	0	15	4	0	0	1	0	0	0	1	0	7	0	0	0	4	0	0	3	8	4
Fam108a	10	80583648	-	1573	162	162	0	0	10	1	1	0	0	0	0	0	0	5	1	0	1	1	0	1	5	0	0	1	0	11	0	0	0	0	0	0	0	0	0	0	0	9	0	8	1	11	2	0	1
Adat3	10	80602779	+	1511	19	19	0	0	0	0	0	0	0	0	0	0	0	0	0	0	0	0	0	0	1	0	0	0	0	2	0	0	0	0	0	0	0	0	1	0	0	0	1	1	0	0	0	0	0
Scamp4	10	80602781	+	1902	76	218	4	14	7	4	0	0	0	0	0	1	0	1	0	2	0	3	2	0	13	0	0	0	1	20	1	2	0	0	0	0	9	1	1	1	1	8	2	4	1	0	2	3	6
Csnk1g2	10	80622679	+	2611	250	250	1	2	2	5	1	3	1	0	0	1	1	4	0	2	4	0	10	1	10	0	2	0	4	23	2	3	0	1	0	0	2	5	4	11	0	6	0	3	4	1	1	2	6
Btbd2	10	80642616	-	3126	128	128	0	0	3	2	0	0	0	0	0	0	0	1	0	3	0	0	4	1	4	1	0	0	0	13	0	1	0	0	0	1	1	2	6	0	4	0	0	0	0	15	0	0	1
Mknk2	10	80665329	-	3167	86	88	1	2	2	4	0	0	0	0	0	0	0	0	0	0	0	0	1	0	1	0	0	0	0	7	1	0	0	0	0	0	0	1	1	3	0	2	0	1	0	0	0	0	1
Mob3a	10	80685252	-	2747	84	84	1	1	0	1	0	2	0	0	0	0	0	1	0	0	0	0	0	0	5	0	0	0	0	9	0	0	0	0	0	0	0	0	0	0	0	5	0	0	0	0	0	1	0
Izumo4	10	80702592	+	1038	6	6	0	0	0	0	0	0	0	0	0	0	0	1	0	0	0	0	0	0	0	0	0	0	0	1	0	0	0	0	0	0	1	0	0	0	0	0	0	0	0	0	0	0	0
Ap3d1	10	80706977	-	4830	436	436	4	9	5	16	9	4	2	5	2	0	6	2	2	5	6	2	0	0	15	0	3	0	7	25	6	9	5	0	6	10	3	4	8	10	4	1	1	1	1	2	8	6	13
Dot1l	10	80755105	+	5794	65	65	0	1	0	0	0	1	3	1	1	0	1	0	0	0	0	0	4	0	2	0	0	0	0	7	1	0	0	0	0	1	0	0	1	0	0	1	0	1	4	0	1	0	2
[truncated: 23,921 more rows]
[truncated: 53 more columns]
