# Supplementary material for: BASiCS: Bayesian Analysis of Single-Cell Sequencing Data
Source: PLoS Comput Biol. 2015 Jun 24;11(6):e1004333. doi: 10.1371/journal.pcbi.1004333 (PMC4480965; doi:10.1371/journal.pcbi.1004333)
Supplement: S1 Data — (ZIP) [file pcbi.1004333.s009.zip › AnalysisMouseESC/nmeth.2772-S2.xlsx]

## Sheet: Sheet1
Gene	Mean	CV
Sept1	2.83714	342
1700001L05Rik	1.87192	356
1700019D03Rik	5.25217	205
1700097N02Rik	9.70992	149
2610037D02Rik	6.01714	200
Aass	1.92073	366
Acta2	4.83951	318
Actg1	496.242	54
Ap1s3	2.22573	280
Apoe	47.7223	130
Bcor	4.73664	222
Bms1	20.1139	115
Btg2	18.3616	133
C330013F16Rik	5.2281	201
Car2	70.6263	75
Ccdc48	10.2713	172
Ccnd2	6.88436	193
Cd68	4.15556	262
Cdkn1c	9.53317	162
Chchd10	42.7041	104
Cldn4	9.52743	149
Ctgf	17.1719	150
Cth	13.5758	137
Cyr61	44.0336	132
D16Ertd472e	4.77665	207
D7Ertd143e	19.3345	139
Ddit4	6.45672	225
Ddr1	10.1694	180
Dnmt3l	12.0938	159
Dppa5a	1639.11	59
Dqx1	22.2736	460
Dusp1	22.7632	126
Egr1	23.4951	141
Elf3	4.16982	215
Enpp2	7.95456	243
Epb4.9	4.30262	232
Ephx2	2.65625	257
F2r	7.89729	170
Fam40a	3.8378	238
Fbxo15	10.8616	201
Fst	11.7897	286
Ftl1	1891.8	41
Gapdh	975.489	43
Gng3	37.5244	97
Gpc3	9.8909	148
Gstt2	14.1322	147
Hbegf	6.2283	214
Hes1	84.2401	73
Hes6	9.24835	226
Hist1h2ap_loc1	100.987	68
Hist1h2ap_loc2	212.594	71
Hsd17b14	9.48927	151
Id2	21.9676	128
Id3	31.5807	106
Ifitm1	34.0388	103
Igf2	6.29696	264
Igfbp3	8.25188	181
Jun	16.4355	128
Junb	11.3377	155
Kif1a	6.43534	180
Klf6	46.389	95
Krt18	42.9949	106
Krt19	5.88502	256
Krt8	39.45	119
Lactb	3.15001	245
Lefty1	77.9885	131
Lefty2	28.2158	126
Malat1	1887.22	49
Mgp	3.20642	449
Mmaa	2.7229	259
Mreg	12.3578	366
Mrpl9	15.9459	197
Mt1	148.935	142
Mt2	105.889	116
Mycn	21.6552	127
Mylpf	10.9973	209
Nupr1	2.75369	270
Odf2l	3.92189	232
Ooep	17.469	139
Paip2b	7.54935	178
Pbx1	5.26245	227
Pim2	32.6611	122
Plaur	10.8336	145
Polr2e	86.752	75
Psme2	51.7527	97
Rab21	2.95863	259
Rab31	4.94236	198
Rhox5	5.54306	279
Rnf168	12.5426	188
Rnf26	4.57211	205
Rpl10l	9.37608	195
Rpl39l	13.5631	153
Rps4x	137.504	84
Sc4mol	26.5807	102
Sema6a	5.75945	220
Sfn	55.405	205
Smap2	3.07898	273
Snhg3	201.719	57
Snora33	12.0057	176
Snord35a	3.17046	297
Spp1	15.8621	180
Sprr2b	7.36261	522
Tagln	17.5216	132
Tagln2	35.8401	92
Tcl1	8.50609	181
Tdh	64.2345	129
Tmem161a	3.16718	245
Tmsb4x	238.418	78
Tpbg	3.42586	231
Tpm1	81.8826	101
Trh	123.589	182
Ubc	46.1469	119
Upp1	54.3547	86
Zfp296	6.97963	284
Zfp365	5.09931	196
Zfp42	174.486	111
Zfp931	6.74806	210
Zmynd8	15.4736	140
