# Supplementary material for: BASiCS: Bayesian Analysis of Single-Cell Sequencing Data
Source: PLoS Comput Biol. 2015 Jun 24;11(6):e1004333. doi: 10.1371/journal.pcbi.1004333 (PMC4480965; doi:10.1371/journal.pcbi.1004333)
Supplement: S1 Data — (ZIP) [file pcbi.1004333.s009.zip › AnalysisMouseESC/SilverBulletCTRLConc.txt]

ERCC_ID	fraction_to_total			Re_sort_ID	Name	subgroup	concentration_in_Mix_1	molecules_in_nL in_1_1000_stock	molecules_in_each_chamber
ERCC-00002	0.144906495	ERCC-00002	DQ459430	70	RNA_SPIKE_MC28	D	15000	9000	4042.891204
ERCC-00003	0.009056656	ERCC-00003	DQ516784	72	RNA_SPIKE_MJ-1000-67	D	937.5	562.5	252.6807002
ERCC-00004	0.072453247	ERCC-00004	DQ516752	2	RNA_SPIKE_MJ-500-35	A	7500	4500	2021.445602
ERCC-00009	0.009056656	ERCC-00009	DQ668364	26	RNA_SPIKE_TagJ	B	937.5	562.5	252.6807002
ERCC-00012	1.11E-06	ERCC-00012	DQ883670	67	RNA_SPIKE_NISTag29	C	0.11444092	0.068664552	0.030844813
ERCC-00013	8.84E-06	ERCC-00013	EF011062	86	RNA_SPIKE_map	D	0.91552734	0.549316404	0.246758495
ERCC-00014	3.54E-05	ERCC-00014	DQ875385	82	RNA_SPIKE_DAP	D	3.66210938	2.197265628	0.987033987
ERCC-00016	2.21E-06	ERCC-00016	DQ883664	66	RNA_SPIKE_NISTag23	C	0.22888184	0.137329104	0.061689625
ERCC-00017	1.11E-06	ERCC-00017	DQ459420	22	RNA_SPIKE_MC09	A	0.11444092	0.068664552	0.030844813
ERCC-00019	0.00028302	ERCC-00019	DQ883651	10	RNA_SPIKE_NISTag10	A	29.296875	17.578125	7.896271882
ERCC-00022	0.002264164	ERCC-00022	DQ855004	74	RNA_SPIKE_AG019.0111	D	234.375	140.625	63.17017506
ERCC-00024	2.21E-06	ERCC-00024	DQ854993	65	RNA_SPIKE_AG005.0110	C	0.22888184	0.137329104	0.061689625
ERCC-00025	0.000566041	ERCC-00025	DQ883689	30	RNA_SPIKE_NISTag48	B	58.59375	35.15625	15.79254376
ERCC-00028	3.54E-05	ERCC-00028	DQ459419	15	RNA_SPIKE_MC08	A	3.66210938	2.197265628	0.987033987
ERCC-00031	1.77E-05	ERCC-00031	DQ459431	38	RNA_SPIKE_MC30	B	1.83105469	1.098632814	0.493516993
ERCC-00033	1.77E-05	ERCC-00033	DQ516796	16	RNA_SPIKE_MJ-2000-79	A	1.83105469	1.098632814	0.493516993
ERCC-00034	7.08E-05	ERCC-00034	DQ855001	35	RNA_SPIKE_AG012.1111	B	7.32421875	4.39453125	1.974067971
ERCC-00035	0.001132082	ERCC-00035	DQ459413	29	RNA_SPIKE_MC02	B	117.1875	70.3125	31.58508753
ERCC-00039	3.54E-05	ERCC-00039	DQ883656	60	RNA_SPIKE_NISTag15	C	3.66210938	2.197265628	0.987033987
ERCC-00040	8.84E-06	ERCC-00040	DQ883661	63	RNA_SPIKE_NISTag20	C	0.91552734	0.549316404	0.246758495
ERCC-00041	2.21E-06	ERCC-00041	EF011069	88	RNA_SPIKE_gcp	D	0.22888184	0.137329104	0.061689625
ERCC-00042	0.004528328	ERCC-00042	DQ516783	27	RNA_SPIKE_MJ-1000-66	B	468.75	281.25	126.3403501
ERCC-00043	0.004528328	ERCC-00043	DQ516787	73	RNA_SPIKE_MJ-1000-70	D	468.75	281.25	126.3403501
ERCC-00044	0.001132082	ERCC-00044	DQ459424	52	RNA_SPIKE_MC19	C	117.1875	70.3125	31.58508753
ERCC-00046	0.036226624	ERCC-00046	DQ516748	71	RNA_SPIKE_MJ-500-31	D	3750	2250	1010.722801
ERCC-00048	1.38E-07	ERCC-00048	DQ883671	92	RNA_SPIKE_NISTag30	D	0.01430512	0.008583072	0.003855603
ERCC-00051	0.000566041	ERCC-00051	DQ516740	31	RNA_SPIKE_MJ-250-23	B	58.59375	35.15625	15.79254376
ERCC-00053	0.00028302	ERCC-00053	DQ516785	32	RNA_SPIKE_MJ-1000-68	B	29.296875	17.578125	7.896271882
ERCC-00054	0.00014151	ERCC-00054	DQ516731	57	RNA_SPIKE_MJ-250-14	C	14.6484375	8.7890625	3.948135941
ERCC-00057	1.38E-07	ERCC-00057	DQ668366	69	RNA_SPIKE_TagQ	C	0.01430512	0.008583072	0.003855603
ERCC-00058	1.77E-05	ERCC-00058	DQ459418	61	RNA_SPIKE_MC07	C	1.83105469	1.098632814	0.493516993
ERCC-00059	0.00014151	ERCC-00059	DQ668356	80	RNA_SPIKE_TagA	D	14.6484375	8.7890625	3.948135941
ERCC-00060	0.002264164	ERCC-00060	DQ516763	28	RNA_SPIKE_MJ-500-46	B	234.375	140.625	63.17017506
ERCC-00061	5.53E-07	ERCC-00061	DQ459426	91	RNA_SPIKE_MC22	D	0.05722046	0.034332276	0.015422406
ERCC-00062	0.000566041	ERCC-00062	DQ516786	9	RNA_SPIKE_MJ-1000-69	A	58.59375	35.15625	15.79254376
ERCC-00067	3.54E-05	ERCC-00067	DQ883653	37	RNA_SPIKE_NISTag12	B	3.66210938	2.197265628	0.987033987
ERCC-00069	1.77E-05	ERCC-00069	DQ459421	84	RNA_SPIKE_MC10	D	1.83105469	1.098632814	0.493516993
ERCC-00071	0.000566041	ERCC-00071	DQ883654	54	RNA_SPIKE_NISTag13	C	58.59375	35.15625	15.79254376
ERCC-00073	8.84E-06	ERCC-00073	DQ668358	40	RNA_SPIKE_TagC	B	0.91552734	0.549316404	0.246758495
ERCC-00074	0.144906495	ERCC-00074	DQ516754	47	RNA_SPIKE_MJ-500-37	C	15000	9000	4042.891204
ERCC-00075	1.38E-07	ERCC-00075	DQ516778	46	RNA_SPIKE_MJ-1000-61	B	0.01430512	0.008583072	0.003855603
ERCC-00076	0.002264164	ERCC-00076	DQ883650	51	RNA_SPIKE_NISTag9	C	234.375	140.625	63.17017506
ERCC-00077	3.54E-05	ERCC-00077	DQ516742	83	RNA_SPIKE_MJ-250-25	D	3.66210938	2.197265628	0.987033987
ERCC-00078	0.00028302	ERCC-00078	DQ883673	78	RNA_SPIKE_NISTag32	D	29.296875	17.578125	7.896271882
ERCC-00079	0.000566041	ERCC-00079	DQ883652	77	RNA_SPIKE_NISTag11	D	58.59375	35.15625	15.79254376
ERCC-00081	2.21E-06	ERCC-00081	DQ854991	89	RNA_SPIKE_AG002.0011	D	0.22888184	0.137329104	0.061689625
ERCC-00083	2.76E-07	ERCC-00083	DQ516780	23	RNA_SPIKE_MJ-1000-63	A	0.02861023	0.017166138	0.007711203
ERCC-00084	0.00028302	ERCC-00084	DQ883682	55	RNA_SPIKE_NISTag41	C	29.296875	17.578125	7.896271882
ERCC-00085	7.08E-05	ERCC-00085	DQ883669	14	RNA_SPIKE_NISTag28	A	7.32421875	4.39453125	1.974067971
ERCC-00086	1.11E-06	ERCC-00086	DQ516791	90	RNA_SPIKE_MJ-1000-74	D	0.11444092	0.068664552	0.030844813
ERCC-00092	0.002264164	ERCC-00092	DQ459425	6	RNA_SPIKE_MC20	A	234.375	140.625	63.17017506
ERCC-00095	0.001132082	ERCC-00095	DQ516759	7	RNA_SPIKE_MJ-500-42	A	117.1875	70.3125	31.58508753
ERCC-00096	0.144906495	ERCC-00096	DQ459429	24	RNA_SPIKE_MC27	B	15000	9000	4042.891204
ERCC-00097	4.42E-06	ERCC-00097	DQ516758	19	RNA_SPIKE_MJ-500-41	A	0.45776367	0.274658202	0.123379248
ERCC-00098	5.53E-07	ERCC-00098	DQ459415	68	RNA_SPIKE_MC04	C	0.05722046	0.034332276	0.015422406
ERCC-00099	0.00014151	ERCC-00099	DQ875387	56	RNA_SPIKE_PHE	C	14.6484375	8.7890625	3.948135941
ERCC-00104	2.21E-06	ERCC-00104	DQ516815	42	RNA_SPIKE_MJ-2000-98	B	0.22888184	0.137329104	0.061689625
ERCC-00108	0.009056656	ERCC-00108	DQ668365	4	RNA_SPIKE_TagO	A	937.5	562.5	252.6807002
ERCC-00109	8.84E-06	ERCC-00109	DQ854998	39	RNA_SPIKE_AG009.1100	B	0.91552734	0.549316404	0.246758495
ERCC-00111	0.004528328	ERCC-00111	DQ883685	50	RNA_SPIKE_NISTag44	C	468.75	281.25	126.3403501
ERCC-00112	0.001132082	ERCC-00112	DQ459422	75	RNA_SPIKE_MC14	D	117.1875	70.3125	31.58508753
ERCC-00113	0.036226624	ERCC-00113	DQ883663	48	RNA_SPIKE_NISTag22	C	3750	2250	1010.722801
ERCC-00116	0.004528328	ERCC-00116	DQ668367	5	RNA_SPIKE_TagIN	A	468.75	281.25	126.3403501
ERCC-00117	5.53E-07	ERCC-00117	DQ459412	45	RNA_SPIKE_MC01	B	0.05722046	0.034332276	0.015422406
ERCC-00120	8.84E-06	ERCC-00120	DQ854992	62	RNA_SPIKE_AG003.0011	C	0.91552734	0.549316404	0.246758495
ERCC-00123	2.21E-06	ERCC-00123	DQ516782	21	RNA_SPIKE_MJ-1000-65	A	0.22888184	0.137329104	0.061689625
ERCC-00126	0.00014151	ERCC-00126	DQ459427	34	RNA_SPIKE_MC25	B	14.6484375	8.7890625	3.948135941
ERCC-00130	0.28981299	ERCC-00130	EF011072	1	RNA_SPIKE_ynbA	A	30000	18000	8085.782407
ERCC-00131	0.001132082	ERCC-00131	DQ855003	8	RNA_SPIKE_AG016.1110	A	117.1875	70.3125	31.58508753
ERCC-00134	1.77E-05	ERCC-00134	DQ516739	17	RNA_SPIKE_MJ-250-22	A	1.83105469	1.098632814	0.493516993
ERCC-00136	0.018113312	ERCC-00136	EF011063	3	RNA_SPIKE_rpoA	A	1875	1125	505.3614005
ERCC-00137	8.84E-06	ERCC-00137	DQ855000	85	RNA_SPIKE_AG011.0011	D	0.91552734	0.549316404	0.246758495
ERCC-00138	1.11E-06	ERCC-00138	DQ516777	44	RNA_SPIKE_MJ-1000-60	B	0.11444092	0.068664552	0.030844813
ERCC-00142	2.21E-06	ERCC-00142	DQ883646	43	RNA_SPIKE_NISTag5	B	0.22888184	0.137329104	0.061689625
ERCC-00143	3.54E-05	ERCC-00143	DQ668362	59	RNA_SPIKE_TagG	C	3.66210938	2.197265628	0.987033987
ERCC-00144	0.00028302	ERCC-00144	DQ854995	11	RNA_SPIKE_AG006.1100	A	29.296875	17.578125	7.896271882
ERCC-00145	0.009056656	ERCC-00145	DQ875386	49	RNA_SPIKE_LYS	C	937.5	562.5	252.6807002
ERCC-00147	8.84E-06	ERCC-00147	DQ516790	18	RNA_SPIKE_MJ-1000-73	A	0.91552734	0.549316404	0.246758495
ERCC-00148	0.00014151	ERCC-00148	DQ883642	33	RNA_SPIKE_NISTag1	B	14.6484375	8.7890625	3.948135941
ERCC-00150	3.54E-05	ERCC-00150	DQ883659	36	RNA_SPIKE_NISTag18	B	3.66210938	2.197265628	0.987033987
ERCC-00154	7.08E-05	ERCC-00154	DQ854997	13	RNA_SPIKE_AG009.0011	A	7.32421875	4.39453125	1.974067971
ERCC-00156	4.42E-06	ERCC-00156	DQ883643	20	RNA_SPIKE_NISTag2	A	0.45776367	0.274658202	0.123379248
ERCC-00157	7.08E-05	ERCC-00157	DQ839618	58	RNA_SPIKE_AG090.1111	C	7.32421875	4.39453125	1.974067971
ERCC-00158	4.42E-06	ERCC-00158	DQ516795	41	RNA_SPIKE_MJ-1000-78	B	0.45776367	0.274658202	0.123379248
ERCC-00160	7.08E-05	ERCC-00160	DQ883658	81	RNA_SPIKE_NISTag17	D	7.32421875	4.39453125	1.974067971
ERCC-00162	0.000566041	ERCC-00162	DQ516750	53	RNA_SPIKE_MJ-500-33	C	58.59375	35.15625	15.79254376
ERCC-00163	0.00014151	ERCC-00163	DQ668359	79	RNA_SPIKE_TagD	D	14.6484375	8.7890625	3.948135941
ERCC-00164	4.42E-06	ERCC-00164	DQ516779	64	RNA_SPIKE_MJ-1000-62	C	0.45776367	0.274658202	0.123379248
ERCC-00165	0.000566041	ERCC-00165	DQ668363	76	RNA_SPIKE_TagH	D	58.59375	35.15625	15.79254376
ERCC-00168	4.42E-06	ERCC-00168	DQ516776	87	RNA_SPIKE_MJ-1000-59	D	0.45776367	0.274658202	0.123379248
ERCC-00170	0.00014151	ERCC-00170	DQ516773	12	RNA_SPIKE_MJ-1000-56	A	14.6484375	8.7890625	3.948135941
ERCC-00171	0.036226624	ERCC-00171	DQ854994	25	RNA_SPIKE_AG006.0011	B	3750	2250	1010.722801
